# Supplementary material for: Genetic evidence strengthens the bidirectional connection between gut microbiota and Shigella infection: insights from a two-sample Mendelian randomization study
Source: Front Microbiol. 2024 Mar 1;15:1361927. doi: 10.3389/fmicb.2024.1361927 (PMC10941758; doi:10.3389/fmicb.2024.1361927)
Supplement: Supplementary file 1 [file Data_Sheet_1.ZIP]

Archive with 31 entries (28 files):
- Supplemenary Materials/Figure 1.pdf
- Supplemenary Materials/Figure 2.pdf
- Supplemenary Materials/Figure 3.pdf
- Supplemenary Materials/Supplemenary Materials 2/
- Supplemenary Materials/Supplemenary Materials 2/Alistipes.pdf
- Supplemenary Materials/Supplemenary Materials 2/Butyrivibrio.pdf
- Supplemenary Materials/Supplemenary Materials 2/Gordonibacter.pdf
- Supplemenary Materials/Supplemenary Materials 2/Intestinimonas.pdf
- Supplemenary Materials/Supplemenary Materials 2/Mollicutes.pdf
- Supplemenary Materials/Supplemenary Materials 2/Sutterella.pdf
- Supplemenary Materials/Supplemenary Materials 2/Tenericutes.pdf
- Supplemenary Materials/Supplemenary Materials 2/unknowngenus.pdf
- Supplemenary Materials/Supplemenary Materials 3/
- Supplemenary Materials/Supplemenary Materials 3/Alistipes.pdf
- Supplemenary Materials/Supplemenary Materials 3/Butyrivibrio.pdf
- Supplemenary Materials/Supplemenary Materials 3/Gordonibacter.pdf
- Supplemenary Materials/Supplemenary Materials 3/Intestinimonas.pdf
- Supplemenary Materials/Supplemenary Materials 3/Mollicutes.pdf
- Supplemenary Materials/Supplemenary Materials 3/Sutterella.pdf
- Supplemenary Materials/Supplemenary Materials 3/Tenericutes .pdf
- Supplemenary Materials/Supplemenary Materials 3/unknowngenus.pdf
- Supplemenary Materials/Supplemenary Materials 4/
- Supplemenary Materials/Supplemenary Materials 4/Alistipes.pdf
- Supplemenary Materials/Supplemenary Materials 4/Butyrivibrio.pdf
- Supplemenary Materials/Supplemenary Materials 4/Gordonibacter.pdf
- Supplemenary Materials/Supplemenary Materials 4/Intestinimonas.pdf
- Supplemenary Materials/Supplemenary Materials 4/Mollicutes.pdf
- Supplemenary Materials/Supplemenary Materials 4/Sutterella.pdf
- Supplemenary Materials/Supplemenary Materials 4/Tenericutes.pdf
- Supplemenary Materials/Supplemenary Materials 4/unknowngenus.pdf
- Supplemenary Materials/Supplementary Materials1.xlsx
