# Supplementary material for: Genetic evidence strengthens the bidirectional connection between gut microbiota and Shigella infection: insights from a two-sample Mendelian randomization study
Source: Front Microbiol. 2024 Mar 1;15:1361927. doi: 10.3389/fmicb.2024.1361927 (PMC10941758; doi:10.3389/fmicb.2024.1361927)
Supplement: Supplementary file 1 [file Data_Sheet_1.ZIP › Supplemenary Materials/Supplementary Materials1.xlsx]

## Sheet: S0
Catalog	Detailed Informations
S1	Details of instrumental variables for human gut microbiota included in the genetic tool.
S2	Details of instrumental variables for shigellosis included in the genetic instrument.
S3	Results of Mendelian randomization analysis of gut microbiota in patients with shigellosis.
S4	Results of a Mendelian randomization analysis of the gut microbiota in patients with shigellosis.

## Sheet: S1
Table S1: Details of instrumental variables for human gut microbiota included in the genetic tool.
*The proportion of variance explained by instrumental variables was calculated as R2 = 2 * Beta2 * EAF * (1-EAF) / (2 * Beta2 * EAF * (1-EAF) + SE2 * 2 * Sample size * EAF * (1-EAF))..
**F-statistics were calculated as F = R2 * (Sample size - 1 - k) / ((1-R2) * k), where R2 is the proportion of variance explained in the instrument, k is the number of SNPs included in the instrument.
Exposure	SNP	OA	EA	Beta	SE	N	P	R2	F	Average_R2	Average_F
phylum.Verrucomicrobia.id.3982	rs74542928	C	T	0.115994	0.0231324	11703	5.32068e-07	0.0021439	25.1396	0.0278844	27.9432
phylum.Verrucomicrobia.id.3982.summary.txt.gz	rs11252894	C	A	0.0784055	0.0162769	12381	1.45751e-06	0.0018706	23.1995	0.0278844	27.9432
phylum.Verrucomicrobia.id.3982.summary.txt.gz	rs2602429	T	C	0.0764148	0.0153487	12104	6.40475e-07	0.0020436	24.7823	0.0278844	27.9432
phylum.Verrucomicrobia.id.3982.summary.txt.gz	rs11729256	C	T	0.0696984	0.0146953	12377	2.10688e-06	0.00181419	22.4914	0.0278844	27.9432
phylum.Verrucomicrobia.id.3982.summary.txt.gz	rs45598138	A	C	-0.143901	0.03054	9932	2.45417e-06	0.00223042	22.1975	0.0278844	27.9432
phylum.Verrucomicrobia.id.3982.summary.txt.gz	rs61779207	A	G	-0.0755253	0.0164385	12087	4.33946e-06	0.00174336	21.1052	0.0278844	27.9432
phylum.Verrucomicrobia.id.3982.summary.txt.gz	rs76430504	C	T	-0.11753	0.025458	11624	3.90042e-06	0.00183019	21.3095	0.0278844	27.9432
phylum.Verrucomicrobia.id.3982.summary.txt.gz	rs9349825	G	A	-0.0660243	0.0143911	12373	4.47846e-06	0.00169826	21.0449	0.0278844	27.9432
phylum.Verrucomicrobia.id.3982.summary.txt.gz	rs117107102	G	A	0.204283	0.0427565	5071	1.77208e-06	0.00448141	22.8185	0.0278844	27.9432
phylum.Verrucomicrobia.id.3982.summary.txt.gz	rs3995795	T	C	0.0610914	0.0138592	12104	1.04325e-05	0.00160273	19.4273	0.0278844	27.9432
phylum.Verrucomicrobia.id.3982.summary.txt.gz	rs12908520	A	G	0.0594916	0.012823	12380	3.49357e-06	0.00173562	21.5209	0.0278844	27.9432
phylum.Verrucomicrobia.id.3982.summary.txt.gz	rs12512971	C	A	0.171057	0.0398053	3919	1.72864e-05	0.00469009	18.4577	0.0278844	27.9432
phylum.Tenericutes.id.3919	rs74603314	C	T	0.221639	0.0462918	4499	1.68555e-06	0.00506947	22.9136	0.0260299	9.9909
phylum.Tenericutes.id.3919.summary.txt.gz	rs10108398	A	G	0.0769142	0.0153953	10932	5.8543e-07	0.00227797	24.9551	0.0260299	9.9909
phylum.Tenericutes.id.3919.summary.txt.gz	rs67374027	T	A	0.0752392	0.0154766	11389	1.16517e-06	0.00207085	23.6297	0.0260299	9.9909
phylum.Tenericutes.id.3919.summary.txt.gz	rs72901605	C	T	-0.0841852	0.0178119	10526	2.286e-06	0.00211771	22.3341	0.0260299	9.9909
phylum.Tenericutes.id.3919.summary.txt.gz	rs3768491	G	A	-0.0681052	0.0149061	11002	4.90185e-06	0.00189381	20.8715	0.0260299	9.9909
phylum.Tenericutes.id.3919.summary.txt.gz	rs17214486	A	C	0.06099	0.0135623	11387	6.89079e-06	0.00177285	20.2198	0.0260299	9.9909
phylum.Tenericutes.id.3919.summary.txt.gz	rs12566890	G	T	-0.101147	0.0230978	11371	1.19186e-05	0.00168358	19.1729	0.0260299	9.9909
phylum.Tenericutes.id.3919.summary.txt.gz	rs78169027	G	A	-0.108283	0.0237289	10542	5.03478e-06	0.00197144	20.8201	0.0260299	9.9909
phylum.Tenericutes.id.3919.summary.txt.gz	rs4885016	C	T	-0.0819606	0.0181628	11388	6.40508e-06	0.00178493	20.3596	0.0260299	9.9909
phylum.Tenericutes.id.3919.summary.txt.gz	rs28537087	A	G	0.0820873	0.0188312	11382	1.30588e-05	0.00166669	18.9986	0.0260299	9.9909
phylum.Tenericutes.id.3919.summary.txt.gz	rs2464826	C	A	0.0944239	0.0211806	10998	8.27141e-06	0.0018038	19.8705	0.0260299	9.9909
phylum.Tenericutes.id.3919.summary.txt.gz	rs6043847	C	T	-0.114937	0.0248606	11130	3.77745e-06	0.00191677	21.3707	0.0260299	9.9909
phylum.Proteobacteria.id.2375	rs922773	T	C	-0.0803778	0.0157851	18132	3.543e-07	0.00142794	25.9256	0.0179331	23.6305
phylum.Proteobacteria.id.2375.summary.txt.gz	rs2532663	A	G	-0.125578	0.0258034	13013	1.13459e-06	0.0018168	23.6814	0.0179331	23.6305
phylum.Proteobacteria.id.2375.summary.txt.gz	rs12150865	T	C	0.0511615	0.0106407	17769	1.52379e-06	0.00129932	23.1151	0.0179331	23.6305
phylum.Proteobacteria.id.2375.summary.txt.gz	rs2347697	T	G	0.0502281	0.0108968	18248	4.03752e-06	0.00116299	21.2446	0.0179331	23.6305
phylum.Proteobacteria.id.2375.summary.txt.gz	rs312757	G	C	-0.0517269	0.0112854	18250	4.57186e-06	0.00114984	21.0065	0.0179331	23.6305
phylum.Proteobacteria.id.2375.summary.txt.gz	rs12467198	T	C	0.0498267	0.011138	18238	7.69162e-06	0.00109612	20.0108	0.0179331	23.6305
phylum.Proteobacteria.id.2375.summary.txt.gz	rs10750258	C	A	-0.0491248	0.010824	18250	5.66572e-06	0.00112738	20.5957	0.0179331	23.6305
phylum.Proteobacteria.id.2375.summary.txt.gz	rs6707783	T	C	0.0849593	0.0187782	17324	6.05808e-06	0.00118019	20.4674	0.0179331	23.6305
phylum.Proteobacteria.id.2375.summary.txt.gz	rs72771021	T	C	0.141726	0.0309242	9009	4.58337e-06	0.00232602	20.9993	0.0179331	23.6305
phylum.Proteobacteria.id.2375.summary.txt.gz	rs3890996	G	T	-0.0474614	0.0105645	18120	7.03738e-06	0.00111262	20.1808	0.0179331	23.6305
phylum.Proteobacteria.id.2375.summary.txt.gz	rs74757828	T	A	0.0951285	0.0216921	16634	1.15775e-05	0.00115483	19.2294	0.0179331	23.6305
phylum.Proteobacteria.id.2375.summary.txt.gz	rs4340090	T	C	-0.0668162	0.0153387	18250	1.32437e-05	0.00103865	18.973	0.0179331	23.6305
phylum.Proteobacteria.id.2375.summary.txt.gz	rs11715072	A	G	-0.0519289	0.0115246	18249	6.60919e-06	0.00111133	20.3009	0.0179331	23.6305
phylum.Proteobacteria.id.2375.summary.txt.gz	rs11126162	C	T	-0.0770689	0.0187079	18250	3.79536e-05	0.000929058	16.9692	0.0179331	23.6305
phylum.Lentisphaerae.id.2238	rs2825714	G	A	-0.138226	0.0289096	4739	1.74142e-06	0.00480087	22.8514	0.0543734	24.7093
phylum.Lentisphaerae.id.2238.summary.txt.gz	rs11770843	T	C	0.111896	0.0234776	4709	1.87869e-06	0.00480064	22.7056	0.0543734	24.7093
phylum.Lentisphaerae.id.2238.summary.txt.gz	rs77599476	G	A	0.229981	0.0479918	3726	1.65047e-06	0.00612548	22.9519	0.0543734	24.7093
phylum.Lentisphaerae.id.2238.summary.txt.gz	rs62570196	T	C	-0.217203	0.0439621	3716	7.78473e-07	0.00652613	24.3973	0.0543734	24.7093
phylum.Lentisphaerae.id.2238.summary.txt.gz	rs72640280	G	A	0.220185	0.0485947	3820	5.86899e-06	0.00534573	20.5197	0.0543734	24.7093
phylum.Lentisphaerae.id.2238.summary.txt.gz	rs17114848	A	G	0.148972	0.0324162	4739	4.31497e-06	0.00443677	21.1107	0.0543734	24.7093
phylum.Lentisphaerae.id.2238.summary.txt.gz	rs1002941	A	G	0.107661	0.0233382	4739	3.96773e-06	0.0044704	21.2714	0.0543734	24.7093
phylum.Lentisphaerae.id.2238.summary.txt.gz	rs2731834	G	C	0.109935	0.0236848	4738	3.45788e-06	0.0045265	21.535	0.0543734	24.7093
phylum.Lentisphaerae.id.2238.summary.txt.gz	rs60995569	G	T	-0.16062	0.0336806	4737	1.85212e-06	0.00477812	22.733	0.0543734	24.7093
phylum.Lentisphaerae.id.2238.summary.txt.gz	rs2031282	G	A	0.120412	0.0270263	4739	8.37513e-06	0.00417123	19.8419	0.0543734	24.7093
phylum.Lentisphaerae.id.2238.summary.txt.gz	rs73113483	A	T	-0.131681	0.0288503	4723	5.01187e-06	0.00439154	20.8239	0.0543734	24.7093
phylum.Firmicutes.id.1672	rs3792064	A	G	0.0897349	0.0182532	17812	8.82791e-07	0.00135501	24.1655	0.0276331	25.2796
phylum.Firmicutes.id.1672.summary.txt.gz	rs2009919	C	T	0.0536457	0.0106294	17859	4.49046e-07	0.00142421	25.4683	0.0276331	25.2796
phylum.Firmicutes.id.1672.summary.txt.gz	rs112334273	A	G	0.0627459	0.0127415	18217	8.45679e-07	0.00132945	24.2482	0.0276331	25.2796
phylum.Firmicutes.id.1672.summary.txt.gz	rs7975768	G	C	0.0512732	0.0109226	17859	2.67631e-06	0.00123235	22.0332	0.0276331	25.2796
phylum.Firmicutes.id.1672.summary.txt.gz	rs2332027	A	G	-0.0482656	0.0104823	18340	4.13485e-06	0.00115468	21.199	0.0276331	25.2796
phylum.Firmicutes.id.1672.summary.txt.gz	rs2273429	G	A	-0.0702112	0.0153063	18337	4.49485e-06	0.00114616	21.039	0.0276331	25.2796
phylum.Firmicutes.id.1672.summary.txt.gz	rs7247191	C	T	-0.0713033	0.0157424	18340	5.91574e-06	0.00111736	20.513	0.0276331	25.2796
phylum.Firmicutes.id.1672.summary.txt.gz	rs72771021	T	C	-0.141357	0.0308303	9068	4.54016e-06	0.00231291	21.0175	0.0276331	25.2796
phylum.Firmicutes.id.1672.summary.txt.gz	rs3852931	T	C	-0.0482086	0.0105	18260	4.40485e-06	0.00115311	21.0778	0.0276331	25.2796
phylum.Firmicutes.id.1672.summary.txt.gz	rs2547978	G	A	0.0465802	0.0105075	18338	9.29074e-06	0.00107051	19.6498	0.0276331	25.2796
phylum.Firmicutes.id.1672.summary.txt.gz	rs36111799	T	C	-0.0480708	0.0105429	18226	5.12708e-06	0.00113934	20.7869	0.0276331	25.2796
phylum.Firmicutes.id.1672.summary.txt.gz	rs12554342	C	G	-0.0525703	0.0116908	18332	6.90072e-06	0.0011018	20.2184	0.0276331	25.2796
phylum.Firmicutes.id.1672.summary.txt.gz	rs7557870	A	T	0.0987373	0.0187352	17859	1.36307e-07	0.0015528	27.7714	0.0276331	25.2796
phylum.Firmicutes.id.1672.summary.txt.gz	rs72738886	C	T	0.0864609	0.0190398	16934	5.59697e-06	0.00121626	20.6189	0.0276331	25.2796
phylum.Firmicutes.id.1672.summary.txt.gz	rs4750583	G	A	0.0616007	0.0137936	16934	7.97372e-06	0.00117637	19.9418	0.0276331	25.2796
phylum.Firmicutes.id.1672.summary.txt.gz	rs6815608	C	T	0.0935765	0.0210869	16731	9.09395e-06	0.00117565	19.6905	0.0276331	25.2796
phylum.Firmicutes.id.1672.summary.txt.gz	rs8085381	A	G	0.0647291	0.0146219	18339	9.5621e-06	0.00106745	19.5948	0.0276331	25.2796
phylum.Firmicutes.id.1672.summary.txt.gz	rs56199908	C	T	-0.186194	0.041051	5618	5.7419e-06	0.00364851	20.565	0.0276331	25.2796
phylum.Firmicutes.id.1672.summary.txt.gz	rs7573799	G	C	-0.0698446	0.0153935	17859	5.69821e-06	0.00115142	20.5847	0.0276331	25.2796
phylum.Firmicutes.id.1672.summary.txt.gz	rs6814436	C	T	0.0680205	0.0150844	18336	6.50303e-06	0.00110774	20.3319	0.0276331	25.2796
phylum.Euryarchaeota.id.55	rs10202904	G	T	-0.115986	0.0230271	3861	4.73065e-07	0.0065281	25.3575	0.0756052	24.2032
phylum.Euryarchaeota.id.55.summary.txt.gz	rs76029318	C	T	0.214866	0.0438442	3660	9.5505e-07	0.00651915	24.0036	0.0756052	24.2032
phylum.Euryarchaeota.id.55.summary.txt.gz	rs73031978	G	C	-0.197523	0.0414497	3501	1.88519e-06	0.00644453	22.6957	0.0756052	24.2032
phylum.Euryarchaeota.id.55.summary.txt.gz	rs34928225	C	T	0.19977	0.0425421	3483	2.65552e-06	0.0062911	22.038	0.0756052	24.2032
phylum.Euryarchaeota.id.55.summary.txt.gz	rs7635189	A	G	0.119983	0.0259356	3483	3.72432e-06	0.0061071	21.3895	0.0756052	24.2032
phylum.Euryarchaeota.id.55.summary.txt.gz	rs77658038	C	A	-0.160157	0.0340856	3810	2.61876e-06	0.00576121	22.0658	0.0756052	24.2032
phylum.Euryarchaeota.id.55.summary.txt.gz	rs894996	A	C	0.203577	0.0440033	3746	3.72084e-06	0.00568124	21.3921	0.0756052	24.2032
phylum.Euryarchaeota.id.55.summary.txt.gz	rs56131665	A	G	0.176759	0.0385787	3736	4.61034e-06	0.00558764	20.9815	0.0756052	24.2032
phylum.Euryarchaeota.id.55.summary.txt.gz	rs45498998	A	G	-0.131882	0.029229	3850	6.4207e-06	0.00526011	20.3479	0.0756052	24.2032
phylum.Euryarchaeota.id.55.summary.txt.gz	rs7015093	A	G	-0.118111	0.0264389	3855	7.92071e-06	0.00515023	19.9466	0.0756052	24.2032
phylum.Euryarchaeota.id.55.summary.txt.gz	rs11022995	A	G	-0.10373	0.0228889	3864	5.84602e-06	0.00528711	20.5273	0.0756052	24.2032
phylum.Euryarchaeota.id.55.summary.txt.gz	rs6508769	C	T	0.150529	0.0337091	3483	7.98743e-06	0.00569261	19.9294	0.0756052	24.2032
phylum.Euryarchaeota.id.55.summary.txt.gz	rs6064552	C	T	-0.123612	0.0275749	3775	7.3683e-06	0.00529503	20.0845	0.0756052	24.2032
phylum.Cyanobacteria.id.1500	rs789068	A	G	-0.111385	0.0212922	7110	1.6836e-07	0.0038342	27.3584	0.0371243	27.3706
phylum.Cyanobacteria.id.1500.summary.txt.gz	rs9864379	C	T	-0.138933	0.0268045	6922	2.18096e-07	0.0038662	26.8579	0.0371243	27.3706
phylum.Cyanobacteria.id.1500.summary.txt.gz	rs76531781	C	T	-0.231868	0.0493393	3658	2.60855e-06	0.00600119	22.0728	0.0371243	27.3706
phylum.Cyanobacteria.id.1500.summary.txt.gz	rs7148504	T	G	0.0800404	0.0176621	7118	5.84935e-06	0.0028769	20.5311	0.0371243	27.3706
phylum.Cyanobacteria.id.1500.summary.txt.gz	rs584122	T	C	-0.151774	0.0326827	6922	3.41966e-06	0.00310581	21.5592	0.0371243	27.3706
phylum.Cyanobacteria.id.1500.summary.txt.gz	rs2314810	G	C	-0.218257	0.0464571	3934	2.62693e-06	0.00557912	22.0602	0.0371243	27.3706
phylum.Cyanobacteria.id.1500.summary.txt.gz	rs2553290	T	A	0.0962131	0.0202617	7113	2.04901e-06	0.00316003	22.5422	0.0371243	27.3706
phylum.Cyanobacteria.id.1500.summary.txt.gz	rs12555298	A	G	0.0974327	0.0219351	7096	8.91861e-06	0.00277274	19.7245	0.0371243	27.3706
phylum.Cyanobacteria.id.1500.summary.txt.gz	rs2585223	C	T	0.111364	0.0247743	6911	6.95195e-06	0.00291528	20.2006	0.0371243	27.3706
phylum.Cyanobacteria.id.1500.summary.txt.gz	rs61972390	C	T	0.107346	0.0242469	6486	9.54655e-06	0.0030128	19.594	0.0371243	27.3706
phylum.Bacteroidetes.id.905	rs73846128	G	A	-0.0664262	0.0133481	18335	6.47646e-07	0.00134887	24.7622	0.0289516	39.0147
phylum.Bacteroidetes.id.905.summary.txt.gz	rs73512608	A	G	-0.123117	0.0236743	11350	1.98805e-07	0.00237713	27.0399	0.0289516	39.0147
phylum.Bacteroidetes.id.905.summary.txt.gz	rs111845179	C	T	0.104177	0.0213837	16394	1.10592e-06	0.00144565	23.7314	0.0289516	39.0147
phylum.Bacteroidetes.id.905.summary.txt.gz	rs12938514	G	A	-0.201089	0.0415995	3350	1.33862e-06	0.00692688	23.353	0.0289516	39.0147
phylum.Bacteroidetes.id.905.summary.txt.gz	rs2032750	C	T	-0.0510857	0.0106804	17854	1.72602e-06	0.00127976	22.8756	0.0289516	39.0147
phylum.Bacteroidetes.id.905.summary.txt.gz	rs7546249	A	T	-0.0569173	0.0118382	18334	1.52508e-06	0.00125925	23.1136	0.0289516	39.0147
phylum.Bacteroidetes.id.905.summary.txt.gz	rs13291434	C	T	0.0705818	0.014978	17401	2.44878e-06	0.00127452	22.2037	0.0289516	39.0147
phylum.Bacteroidetes.id.905.summary.txt.gz	rs17343978	C	A	-0.0556041	0.0120272	18335	3.77889e-06	0.00116438	21.3715	0.0289516	39.0147
phylum.Bacteroidetes.id.905.summary.txt.gz	rs929878	T	C	-0.0540001	0.0121526	18335	8.85047e-06	0.00107573	19.7426	0.0289516	39.0147
phylum.Bacteroidetes.id.905.summary.txt.gz	rs72706335	C	T	-0.223193	0.0493382	3820	6.07571e-06	0.00532857	20.4535	0.0289516	39.0147
phylum.Bacteroidetes.id.905.summary.txt.gz	rs7999780	A	G	0.0543635	0.0124067	18325	1.17705e-05	0.00104666	19.198	0.0289516	39.0147
phylum.Bacteroidetes.id.905.summary.txt.gz	rs6586324	C	T	0.0477792	0.0105437	18332	5.85533e-06	0.00111891	20.5327	0.0289516	39.0147
phylum.Bacteroidetes.id.905.summary.txt.gz	rs62531359	G	T	0.0657788	0.0149886	18321	1.14089e-05	0.00105013	19.2576	0.0289516	39.0147
phylum.Bacteroidetes.id.905.summary.txt.gz	rs62575403	T	C	0.145424	0.0311079	9669	2.94203e-06	0.00225512	21.8495	0.0289516	39.0147
phylum.Actinobacteria.id.400	rs7570971	C	A	0.086653	0.0113623	17782	2.41454e-14	0.00326015	58.155	0.0245566	24.8434
phylum.Actinobacteria.id.400.summary.txt.gz	rs4429415	T	C	0.0581908	0.0111343	17990	1.72988e-07	0.00151597	27.3106	0.0245566	24.8434
phylum.Actinobacteria.id.400.summary.txt.gz	rs10841473	C	G	-0.0596572	0.0117537	17987	3.86244e-07	0.0014302	25.759	0.0245566	24.8434
phylum.Actinobacteria.id.400.summary.txt.gz	rs74037001	A	G	-0.0819391	0.0165334	17179	7.19646e-07	0.00142772	24.5589	0.0245566	24.8434
phylum.Actinobacteria.id.400.summary.txt.gz	rs55888705	G	A	0.0534221	0.0109975	17988	1.18789e-06	0.00131009	23.5941	0.0245566	24.8434
phylum.Actinobacteria.id.400.summary.txt.gz	rs62448869	A	T	-0.0524531	0.0108226	17782	1.25573e-06	0.00131925	23.4872	0.0245566	24.8434
phylum.Actinobacteria.id.400.summary.txt.gz	rs8047955	G	A	0.0521115	0.0111192	17980	2.77761e-06	0.00122011	21.9619	0.0245566	24.8434
phylum.Actinobacteria.id.400.summary.txt.gz	rs34284163	T	A	-0.0603312	0.0136851	17987	1.04079e-05	0.00107934	19.4329	0.0245566	24.8434
phylum.Actinobacteria.id.400.summary.txt.gz	rs9833771	C	T	0.0490077	0.0106564	17990	4.24746e-06	0.00117426	21.1474	0.0245566	24.8434
phylum.Actinobacteria.id.400.summary.txt.gz	rs1397793	A	G	-0.0521387	0.0111587	17782	2.97621e-06	0.00122624	21.8294	0.0245566	24.8434
phylum.Actinobacteria.id.400.summary.txt.gz	rs6496870	C	T	0.0510777	0.0113809	17990	7.18855e-06	0.00111839	20.1402	0.0245566	24.8434
phylum.Actinobacteria.id.400.summary.txt.gz	rs857444	T	C	0.0507315	0.0109885	17988	3.89703e-06	0.00118355	21.3125	0.0245566	24.8434
phylum.Actinobacteria.id.400.summary.txt.gz	rs12528285	T	C	0.0809469	0.0180784	17990	7.55059e-06	0.00111318	20.0462	0.0245566	24.8434
phylum.Actinobacteria.id.400.summary.txt.gz	rs80124826	C	T	-0.124191	0.0278566	11999	8.26376e-06	0.00165372	19.8725	0.0245566	24.8434
phylum.Actinobacteria.id.400.summary.txt.gz	rs13192624	C	T	-0.0522862	0.0117742	17985	8.96557e-06	0.00109527	19.7179	0.0245566	24.8434
phylum.Actinobacteria.id.400.summary.txt.gz	rs75211493	A	G	0.0840786	0.0184739	16605	5.33353e-06	0.00124588	20.7111	0.0245566	24.8434
phylum.Actinobacteria.id.400.summary.txt.gz	rs6743026	C	T	0.0589446	0.0134622	17875	1.19492e-05	0.00107138	19.1692	0.0245566	24.8434
phylum.Actinobacteria.id.400.summary.txt.gz	rs11766971	C	T	0.0476376	0.010646	17987	7.65277e-06	0.00111194	20.0205	0.0245566	24.8434
class.Actinobacteria.id.419	rs182549	T	C	0.111489	0.012066	16313	2.46551e-20	0.00520644	85.3667	0.0296309	27.6416
class.Actinobacteria.id.419.summary.txt.gz	rs6660520	G	A	0.0711483	0.0134495	16308	1.22306e-07	0.00171304	27.9808	0.0296309	27.6416
class.Actinobacteria.id.419.summary.txt.gz	rs8047955	G	A	0.0575815	0.0116762	16306	8.15902e-07	0.00148925	24.317	0.0296309	27.6416
class.Actinobacteria.id.419.summary.txt.gz	rs7322849	C	T	0.0944467	0.0192976	16313	9.86966e-07	0.00146621	23.9504	0.0296309	27.6416
class.Actinobacteria.id.419.summary.txt.gz	rs72767435	C	T	-0.126352	0.0273626	12898	3.88024e-06	0.00165048	21.3198	0.0296309	27.6416
class.Actinobacteria.id.419.summary.txt.gz	rs134366	A	G	0.111877	0.023501	14302	1.93106e-06	0.00158206	22.6593	0.0296309	27.6416
class.Actinobacteria.id.419.summary.txt.gz	rs10841473	C	G	-0.0583765	0.0123353	16311	2.21814e-06	0.00137119	22.3934	0.0296309	27.6416
class.Actinobacteria.id.419.summary.txt.gz	rs11745923	T	G	0.0563759	0.0115529	16312	1.06194e-06	0.00145768	23.8095	0.0296309	27.6416
class.Actinobacteria.id.419.summary.txt.gz	rs1515761	C	T	0.0762317	0.0169884	15525	7.21379e-06	0.0012953	20.1331	0.0296309	27.6416
class.Actinobacteria.id.419.summary.txt.gz	rs12899991	T	A	0.0719923	0.0154661	16182	3.24226e-06	0.0013372	21.6649	0.0296309	27.6416
class.Actinobacteria.id.419.summary.txt.gz	rs12049045	G	A	0.0510452	0.0114325	16311	8.00969e-06	0.00122072	19.9331	0.0296309	27.6416
class.Actinobacteria.id.419.summary.txt.gz	rs1376754	A	G	0.0509242	0.0112503	16182	5.9976e-06	0.00126456	20.4864	0.0296309	27.6416
class.Actinobacteria.id.419.summary.txt.gz	rs11655079	C	T	-0.0560674	0.0124286	16309	6.44686e-06	0.00124627	20.3482	0.0296309	27.6416
class.Actinobacteria.id.419.summary.txt.gz	rs6893855	A	C	-0.0771441	0.0173568	16312	8.80558e-06	0.00120957	19.752	0.0296309	27.6416
class.Actinobacteria.id.419.summary.txt.gz	rs80083040	G	T	0.155784	0.0348017	8003	7.59363e-06	0.0024975	20.0325	0.0296309	27.6416
class.Actinobacteria.id.419.summary.txt.gz	rs961091	A	G	0.0501255	0.011255	16311	8.443e-06	0.00121456	19.8324	0.0296309	27.6416
class.Actinobacteria.id.419.summary.txt.gz	rs4945008	G	A	0.0540741	0.0121393	16313	8.41098e-06	0.00121486	19.8397	0.0296309	27.6416
class.Actinobacteria.id.419.summary.txt.gz	rs857444	T	C	0.0509553	0.011539	16312	1.00591e-05	0.00119402	19.4978	0.0296309	27.6416
class.Alphaproteobacteria.id.2379	rs9813022	G	A	-0.0751277	0.0153867	9593	1.04667e-06	0.00247902	23.8353	0.0232036	22.7618
class.Alphaproteobacteria.id.2379.summary.txt.gz	rs76784716	G	A	0.133271	0.0267738	9593	6.43499e-07	0.0025762	24.7722	0.0232036	22.7618
class.Alphaproteobacteria.id.2379.summary.txt.gz	rs140912403	T	C	-0.160677	0.0317708	8520	4.25031e-07	0.00299303	25.5712	0.0232036	22.7618
class.Alphaproteobacteria.id.2379.summary.txt.gz	rs34569731	G	A	0.0705145	0.0157564	9115	7.6305e-06	0.00219247	20.0239	0.0232036	22.7618
class.Alphaproteobacteria.id.2379.summary.txt.gz	rs10803434	T	A	-0.0692742	0.0148866	9115	3.26423e-06	0.00237008	21.6499	0.0232036	22.7618
class.Alphaproteobacteria.id.2379.summary.txt.gz	rs55876211	T	C	-0.080811	0.0184159	9589	1.14345e-05	0.00200405	19.2514	0.0232036	22.7618
class.Alphaproteobacteria.id.2379.summary.txt.gz	rs7960664	A	G	0.0969489	0.0215149	9596	6.60182e-06	0.00211155	20.301	0.0232036	22.7618
class.Alphaproteobacteria.id.2379.summary.txt.gz	rs17061716	C	G	0.0927341	0.0207569	9465	7.90928e-06	0.00210435	19.9555	0.0232036	22.7618
class.Alphaproteobacteria.id.2379.summary.txt.gz	rs12977163	C	G	0.0690234	0.0153829	9115	7.22263e-06	0.00220395	20.1289	0.0232036	22.7618
class.Alphaproteobacteria.id.2379.summary.txt.gz	rs62285697	T	C	0.0805256	0.0180912	9115	8.54317e-06	0.00216888	19.8079	0.0232036	22.7618
class.Bacilli.id.1673	rs2952251	G	A	-0.0598868	0.0123903	17360	1.3424e-06	0.0013439	23.3588	0.0352477	28.7916
class.Bacilli.id.1673.summary.txt.gz	rs77558518	G	A	-0.107255	0.0222879	15836	1.49242e-06	0.00146021	23.1548	0.0352477	28.7916
class.Bacilli.id.1673.summary.txt.gz	rs57872228	T	C	-0.0714773	0.0146647	17375	1.093e-06	0.00136544	23.7542	0.0352477	28.7916
class.Bacilli.id.1673.summary.txt.gz	rs35344081	A	G	0.0619529	0.0127066	17374	1.08462e-06	0.00136637	23.769	0.0352477	28.7916
class.Bacilli.id.1673.summary.txt.gz	rs78938557	C	T	0.108007	0.0232858	15226	3.51224e-06	0.001411	21.5113	0.0352477	28.7916
class.Bacilli.id.1673.summary.txt.gz	rs11730038	A	G	-0.0630747	0.0128717	17377	9.57165e-07	0.00137994	24.0097	0.0352477	28.7916
class.Bacilli.id.1673.summary.txt.gz	rs76717940	A	T	0.156331	0.0325945	8017	1.61666e-06	0.00286119	22.9982	0.0352477	28.7916
class.Bacilli.id.1673.summary.txt.gz	rs1962325	G	C	0.0554219	0.0114789	17356	1.37814e-06	0.0013413	23.3083	0.0352477	28.7916
class.Bacilli.id.1673.summary.txt.gz	rs74352383	A	T	-0.104496	0.0217083	16519	1.48218e-06	0.00140072	23.1682	0.0352477	28.7916
class.Bacilli.id.1673.summary.txt.gz	rs9581006	T	C	0.225309	0.0467697	4253	1.4543e-06	0.00542712	23.1966	0.0352477	28.7916
class.Bacilli.id.1673.summary.txt.gz	rs11110282	G	A	-0.101189	0.0217379	16026	3.24019e-06	0.00135028	21.6661	0.0352477	28.7916
class.Bacilli.id.1673.summary.txt.gz	rs4028634	C	T	0.0520614	0.0109842	17377	2.14056e-06	0.00129111	22.462	0.0352477	28.7916
class.Bacilli.id.1673.summary.txt.gz	rs694949	G	A	-0.081146	0.0180042	16600	6.57345e-06	0.00122221	20.3111	0.0352477	28.7916
class.Bacilli.id.1673.summary.txt.gz	rs12797734	C	T	0.0572158	0.0126793	16902	6.40571e-06	0.00120332	20.3606	0.0352477	28.7916
class.Bacilli.id.1673.summary.txt.gz	rs28564647	G	T	-0.0613034	0.0137579	17368	8.35522e-06	0.00114188	19.8525	0.0352477	28.7916
class.Bacilli.id.1673.summary.txt.gz	rs10034695	T	C	-0.104434	0.0247882	10436	2.51938e-05	0.00169794	17.7464	0.0352477	28.7916
class.Bacilli.id.1673.summary.txt.gz	rs4459992	C	T	0.0535854	0.0116362	17362	4.12332e-06	0.00121995	21.2042	0.0352477	28.7916
class.Bacilli.id.1673.summary.txt.gz	rs34989881	G	A	0.111056	0.0246039	12966	6.36907e-06	0.00156887	20.3708	0.0352477	28.7916
class.Bacilli.id.1673.summary.txt.gz	rs111552159	G	C	0.128032	0.0286921	11350	8.10996e-06	0.00175127	19.9083	0.0352477	28.7916
class.Bacilli.id.1673.summary.txt.gz	rs13068444	G	A	0.0601035	0.0136407	17260	1.05214e-05	0.00112355	19.4121	0.0352477	28.7916
class.Bacilli.id.1673.summary.txt.gz	rs1595463	A	C	0.0476864	0.0108547	17358	1.1172e-05	0.00111063	19.2975	0.0352477	28.7916
class.Bacilli.id.1673.summary.txt.gz	rs74663707	T	C	0.0979154	0.0224074	15769	1.24368e-05	0.00120946	19.0926	0.0352477	28.7916
class.Bacteroidia.id.912	rs55773148	A	G	-0.121514	0.0236759	11349	2.8611e-07	0.00231565	26.3366	0.0311543	22.7745
class.Bacteroidia.id.912.summary.txt.gz	rs73846128	G	A	-0.0648523	0.013349	18334	1.18451e-06	0.00128569	23.5996	0.0311543	22.7745
class.Bacteroidia.id.912.summary.txt.gz	rs12938514	G	A	-0.199979	0.0416024	3350	1.53276e-06	0.0068502	23.0926	0.0311543	22.7745
class.Bacteroidia.id.912.summary.txt.gz	rs111845179	C	T	0.102648	0.0213843	16393	1.58545e-06	0.00140359	23.0386	0.0311543	22.7745
class.Bacteroidia.id.912.summary.txt.gz	rs2032750	C	T	-0.0508393	0.0106807	17853	1.93683e-06	0.00126746	22.6542	0.0311543	22.7745
class.Bacteroidia.id.912.summary.txt.gz	rs7546249	A	T	-0.0567113	0.0118386	18333	1.66472e-06	0.00125015	22.9452	0.0311543	22.7745
class.Bacteroidia.id.912.summary.txt.gz	rs929878	T	C	-0.0548532	0.012153	18334	6.37455e-06	0.00110994	20.3701	0.0311543	22.7745
class.Bacteroidia.id.912.summary.txt.gz	rs13291434	C	T	0.0694656	0.0149789	17400	3.52569e-06	0.0012345	21.5044	0.0311543	22.7745
class.Bacteroidia.id.912.summary.txt.gz	rs17343978	C	A	-0.0552057	0.0120278	18334	4.43558e-06	0.00114773	21.0645	0.0311543	22.7745
class.Bacteroidia.id.912.summary.txt.gz	rs72706335	C	T	-0.22241	0.0493458	3819	6.56994e-06	0.00529119	20.3039	0.0311543	22.7745
class.Bacteroidia.id.912.summary.txt.gz	rs11146701	G	A	0.0473596	0.010541	18220	7.02616e-06	0.00110668	20.1839	0.0311543	22.7745
class.Bacteroidia.id.912.summary.txt.gz	rs62531359	G	T	0.0655728	0.0149891	18320	1.21593e-05	0.00104357	19.136	0.0311543	22.7745
class.Bacteroidia.id.912.summary.txt.gz	rs1505366	G	T	-0.107337	0.0241244	11853	8.61467e-06	0.00166737	19.793	0.0311543	22.7745
class.Bacteroidia.id.912.summary.txt.gz	rs79585701	C	A	0.0646823	0.0149628	18334	1.54014e-05	0.00101823	18.6851	0.0311543	22.7745
class.Bacteroidia.id.912.summary.txt.gz	rs4916508	A	G	-0.0466729	0.0105312	18324	9.34266e-06	0.00107074	19.6392	0.0311543	22.7745
class.Bacteroidia.id.912.summary.txt.gz	rs62575403	T	C	0.140055	0.0311128	9668	6.74706e-06	0.00209157	20.2595	0.0311543	22.7745
class.Betaproteobacteria.id.2867	rs4033856	T	C	0.0832423	0.0167237	15945	6.44076e-07	0.00155141	24.7725	0.0209487	22.7221
class.Betaproteobacteria.id.2867.summary.txt.gz	rs2367850	C	G	0.064006	0.0130374	16717	9.1356e-07	0.0014397	24.0993	0.0209487	22.7221
class.Betaproteobacteria.id.2867.summary.txt.gz	rs12467854	C	G	0.0641363	0.0131766	17038	1.13061e-06	0.0013886	23.6891	0.0209487	22.7221
class.Betaproteobacteria.id.2867.summary.txt.gz	rs6087811	G	T	-0.0978177	0.0198522	16184	8.3374e-07	0.00149789	24.2753	0.0209487	22.7221
class.Betaproteobacteria.id.2867.summary.txt.gz	rs62395635	C	T	0.109741	0.0236	15108	3.31881e-06	0.00142917	21.62	0.0209487	22.7221
class.Betaproteobacteria.id.2867.summary.txt.gz	rs2613606	T	C	-0.0513106	0.0109091	17146	2.55782e-06	0.00128859	22.12	0.0209487	22.7221
class.Betaproteobacteria.id.2867.summary.txt.gz	rs1928341	G	A	0.0525581	0.0110408	17150	1.93249e-06	0.0013196	22.6584	0.0209487	22.7221
class.Betaproteobacteria.id.2867.summary.txt.gz	rs72747231	G	C	-0.137281	0.0290338	11344	2.26396e-06	0.00196694	22.353	0.0209487	22.7221
class.Betaproteobacteria.id.2867.summary.txt.gz	rs11128180	G	A	0.0592944	0.0128769	17151	4.13054e-06	0.00123475	21.2008	0.0209487	22.7221
class.Betaproteobacteria.id.2867.summary.txt.gz	rs2321387	A	G	-0.0494596	0.0109424	17149	6.18402e-06	0.00118993	20.428	0.0209487	22.7221
class.Betaproteobacteria.id.2867.summary.txt.gz	rs1511453	G	A	0.0923492	0.0199158	17085	3.53541e-06	0.00125692	21.499	0.0209487	22.7221
class.Betaproteobacteria.id.2867.summary.txt.gz	rs9964679	G	A	0.052911	0.0114866	17151	4.09838e-06	0.00123562	21.2158	0.0209487	22.7221
class.Betaproteobacteria.id.2867.summary.txt.gz	rs56386628	T	C	-0.0622252	0.0135688	17147	4.52006e-06	0.00122499	21.0281	0.0209487	22.7221
class.Betaproteobacteria.id.2867.summary.txt.gz	rs320161	G	A	0.0572286	0.01262	17035	5.7668e-06	0.00120571	20.5617	0.0209487	22.7221
class.Betaproteobacteria.id.2867.summary.txt.gz	rs75242906	T	C	-0.121083	0.028075	10803	1.61162e-05	0.00171885	18.5972	0.0209487	22.7221
class.Clostridia.id.1859	rs6815608	C	T	0.103803	0.0210883	16731	8.55279e-07	0.00144607	24.2263	0.0201944	20.2627
class.Clostridia.id.1859.summary.txt.gz	rs112334273	A	G	0.0641008	0.0127404	18217	4.87124e-07	0.00138766	25.3114	0.0201944	20.2627
class.Clostridia.id.1859.summary.txt.gz	rs6814436	C	T	0.0739995	0.0150815	18336	9.26524e-07	0.00131127	24.0724	0.0201944	20.2627
class.Clostridia.id.1859.summary.txt.gz	rs72915163	C	T	-0.0581025	0.0120557	18317	1.43928e-06	0.00126648	23.2249	0.0201944	20.2627
class.Clostridia.id.1859.summary.txt.gz	rs2273429	G	A	-0.0724037	0.0153105	18337	2.25599e-06	0.00121811	22.3612	0.0201944	20.2627
class.Clostridia.id.1859.summary.txt.gz	rs10774377	G	A	0.052659	0.0113858	18330	3.74674e-06	0.00116559	21.3879	0.0201944	20.2627
class.Clostridia.id.1859.summary.txt.gz	rs13179700	C	T	0.0511937	0.0109569	18338	2.97858e-06	0.00118903	21.8279	0.0201944	20.2627
class.Clostridia.id.1859.summary.txt.gz	rs6934062	C	G	0.0524406	0.0116115	17859	6.29454e-06	0.00114078	20.3942	0.0201944	20.2627
class.Clostridia.id.1859.summary.txt.gz	rs1842454	A	G	-0.0547202	0.0127338	18340	1.72945e-05	0.00100587	18.4642	0.0201944	20.2627
class.Clostridia.id.1859.summary.txt.gz	rs3792064	A	G	0.0795651	0.0182521	17812	1.30522e-05	0.00106572	19.0007	0.0201944	20.2627
class.Clostridia.id.1859.summary.txt.gz	rs76767978	A	G	0.0698882	0.0156319	18329	7.78988e-06	0.00108937	19.9866	0.0201944	20.2627
class.Clostridia.id.1859.summary.txt.gz	rs13105690	C	T	-0.0529097	0.011818	18340	7.56812e-06	0.00109172	20.0418	0.0201944	20.2627
class.Clostridia.id.1859.summary.txt.gz	rs76860606	G	C	0.0947036	0.0225117	17579	2.58937e-05	0.00100574	17.6957	0.0201944	20.2627
class.Clostridia.id.1859.summary.txt.gz	rs72738886	C	T	0.086617	0.0190393	16934	5.38028e-06	0.00122072	20.6945	0.0201944	20.2627
class.Clostridia.id.1859.summary.txt.gz	rs6126494	T	G	-0.0969353	0.0211699	17405	4.67378e-06	0.00120318	20.9641	0.0201944	20.2627
class.Clostridia.id.1859.summary.txt.gz	rs6797343	T	G	0.0592279	0.0134556	18340	1.07397e-05	0.00105533	19.373	0.0201944	20.2627
class.Clostridia.id.1859.summary.txt.gz	rs13421739	G	C	0.0888472	0.0179655	18340	7.59717e-07	0.00133178	24.4547	0.0201944	20.2627
class.Coriobacteriia.id.809	rs719099	G	A	0.0778402	0.0155815	17687	5.86301e-07	0.00140904	24.954	0.0261316	27.8888
class.Coriobacteriia.id.809.summary.txt.gz	rs240104	C	T	-0.0603429	0.0126849	17577	1.96432e-06	0.0012858	22.6271	0.0261316	27.8888
class.Coriobacteriia.id.809.summary.txt.gz	rs11250875	C	T	0.06075	0.0130939	17690	3.49139e-06	0.00121534	21.5232	0.0261316	27.8888
class.Coriobacteriia.id.809.summary.txt.gz	rs34739816	T	G	0.0965017	0.0207666	16593	3.36847e-06	0.00129972	21.5917	0.0261316	27.8888
class.Coriobacteriia.id.809.summary.txt.gz	rs76779974	G	C	0.0774888	0.0171877	16419	6.53222e-06	0.0012364	20.3231	0.0261316	27.8888
class.Coriobacteriia.id.809.summary.txt.gz	rs80046645	G	C	0.25584	0.0561995	3204	5.30506e-06	0.00642656	20.7109	0.0261316	27.8888
class.Coriobacteriia.id.809.summary.txt.gz	rs1816223	G	A	-0.0586265	0.0129006	17688	5.50697e-06	0.00116623	20.65	0.0261316	27.8888
class.Coriobacteriia.id.809.summary.txt.gz	rs67561917	G	A	-0.0714367	0.0154113	17333	3.56362e-06	0.00123808	21.4838	0.0261316	27.8888
class.Coriobacteriia.id.809.summary.txt.gz	rs3025411	G	A	0.0926543	0.0209468	15671	9.71963e-06	0.00124698	19.5632	0.0261316	27.8888
class.Coriobacteriia.id.809.summary.txt.gz	rs11656361	C	A	0.0773006	0.017553	16665	1.06348e-05	0.0011624	19.3915	0.0261316	27.8888
class.Coriobacteriia.id.809.summary.txt.gz	rs1397793	A	G	-0.0498855	0.0112446	17527	9.14851e-06	0.00112166	19.6792	0.0261316	27.8888
class.Coriobacteriia.id.809.summary.txt.gz	rs11073596	G	T	0.0510212	0.0114339	17527	8.10966e-06	0.00113478	19.9096	0.0261316	27.8888
class.Coriobacteriia.id.809.summary.txt.gz	rs2442778	A	G	-0.116408	0.0258545	13472	6.71785e-06	0.00150249	20.2689	0.0261316	27.8888
class.Coriobacteriia.id.809.summary.txt.gz	rs62448869	A	T	-0.0486059	0.0108982	17527	8.19673e-06	0.00113362	19.8892	0.0261316	27.8888
class.Coriobacteriia.id.809.summary.txt.gz	rs13307134	T	C	0.0565686	0.0126265	17527	7.45877e-06	0.00114388	20.0695	0.0261316	27.8888
class.Coriobacteriia.id.809.summary.txt.gz	rs12974142	A	G	0.0789796	0.0177205	17413	8.3127e-06	0.00113949	19.8623	0.0261316	27.8888
class.Coriobacteriia.id.809.summary.txt.gz	rs8010111	A	G	-0.103377	0.0229286	15996	6.52454e-06	0.00126919	20.3253	0.0261316	27.8888
class.Deltaproteobacteria.id.3087	rs6058181	T	C	0.0825716	0.0165958	15100	6.50983e-07	0.00163672	24.7518	0.0229179	25.2732
class.Deltaproteobacteria.id.3087.summary.txt.gz	rs4506934	T	C	-0.0936514	0.02012	15061	3.24559e-06	0.00143646	21.6627	0.0229179	25.2732
class.Deltaproteobacteria.id.3087.summary.txt.gz	rs17791387	G	A	-0.0735881	0.0154246	15071	1.83476e-06	0.00150796	22.7577	0.0229179	25.2732
class.Deltaproteobacteria.id.3087.summary.txt.gz	rs2838334	A	G	0.0561722	0.0124124	15168	6.02556e-06	0.00134839	20.4774	0.0229179	25.2732
class.Deltaproteobacteria.id.3087.summary.txt.gz	rs9928243	A	C	-0.0538457	0.0117718	15167	4.78201e-06	0.00137759	20.9199	0.0229179	25.2732
class.Deltaproteobacteria.id.3087.summary.txt.gz	rs11599763	C	T	-0.0544219	0.0117397	15168	3.55681e-06	0.00141479	21.4872	0.0229179	25.2732
class.Deltaproteobacteria.id.3087.summary.txt.gz	rs112381107	T	C	0.206594	0.0456908	4457	6.13829e-06	0.00456613	20.4354	0.0229179	25.2732
class.Deltaproteobacteria.id.3087.summary.txt.gz	rs17084793	A	G	-0.0710762	0.015953	15164	8.37583e-06	0.00130732	19.8475	0.0229179	25.2732
class.Deltaproteobacteria.id.3087.summary.txt.gz	rs2692012	G	A	0.110335	0.0253336	13104	1.32895e-05	0.00144544	18.9656	0.0229179	25.2732
class.Deltaproteobacteria.id.3087.summary.txt.gz	rs62020470	G	A	-0.0585411	0.0129358	15168	6.02539e-06	0.0013484	20.4774	0.0229179	25.2732
class.Deltaproteobacteria.id.3087.summary.txt.gz	rs16851319	C	G	-0.0705516	0.0150849	15154	2.9117e-06	0.00144136	21.871	0.0229179	25.2732
class.Deltaproteobacteria.id.3087.summary.txt.gz	rs7936267	G	A	-0.0560975	0.0123206	15162	5.28528e-06	0.00136543	20.7283	0.0229179	25.2732
class.Deltaproteobacteria.id.3087.summary.txt.gz	rs3935584	T	C	-0.0523485	0.011566	15166	6.00971e-06	0.0013489	20.4824	0.0229179	25.2732
class.Deltaproteobacteria.id.3087.summary.txt.gz	rs55744759	G	A	-0.0779693	0.0170738	15168	4.95709e-06	0.00137297	20.851	0.0229179	25.2732
class.Erysipelotrichia.id.2147	rs62504403	T	C	0.0681159	0.0127883	16981	1.00175e-07	0.00166794	28.3673	0.0159512	21.1563
class.Erysipelotrichia.id.2147.summary.txt.gz	rs7234058	C	T	-0.0945759	0.0194091	16874	1.10047e-06	0.00140515	23.741	0.0159512	21.1563
class.Erysipelotrichia.id.2147.summary.txt.gz	rs17530232	G	A	0.10305	0.0224648	16622	4.49263e-06	0.00126433	21.0397	0.0159512	21.1563
class.Erysipelotrichia.id.2147.summary.txt.gz	rs2300774	A	G	0.0524152	0.0106784	18216	9.17592e-07	0.00132092	24.0911	0.0159512	21.1563
class.Erysipelotrichia.id.2147.summary.txt.gz	rs35161940	C	T	-0.0806041	0.0167641	18213	1.52343e-06	0.00126771	23.1157	0.0159512	21.1563
class.Erysipelotrichia.id.2147.summary.txt.gz	rs10781552	T	C	-0.0552212	0.0116074	17789	1.96096e-06	0.00127068	22.6304	0.0159512	21.1563
class.Erysipelotrichia.id.2147.summary.txt.gz	rs8003149	T	C	0.0538798	0.0116888	18213	4.03592e-06	0.00116526	21.2454	0.0159512	21.1563
class.Erysipelotrichia.id.2147.summary.txt.gz	rs4078432	T	C	-0.0608929	0.0133764	17789	5.30679e-06	0.00116359	20.7209	0.0159512	21.1563
class.Erysipelotrichia.id.2147.summary.txt.gz	rs56970041	G	T	0.0724144	0.0164471	18217	1.06823e-05	0.001063	19.3832	0.0159512	21.1563
class.Erysipelotrichia.id.2147.summary.txt.gz	rs921306	C	T	0.0493866	0.0109127	17789	6.02189e-06	0.00115002	20.4789	0.0159512	21.1563
class.Erysipelotrichia.id.2147.summary.txt.gz	rs7826267	G	T	-0.0839071	0.0199131	17586	2.51256e-05	0.00100859	17.753	0.0159512	21.1563
class.Erysipelotrichia.id.2147.summary.txt.gz	rs1884466	T	C	-0.0475363	0.0106939	18205	8.78103e-06	0.00108423	19.7576	0.0159512	21.1563
class.Erysipelotrichia.id.2147.summary.txt.gz	rs290833	G	T	-0.0497374	0.0111376	17789	7.9808e-06	0.0011198	19.9402	0.0159512	21.1563
class.Gammaproteobacteria.id.3303	rs6706173	C	A	0.074251	0.0146392	16020	3.93547e-07	0.00160328	25.7225	0.0136267	24.5753
class.Gammaproteobacteria.id.3303.summary.txt.gz	rs11181912	A	G	-0.0579153	0.0118796	16017	1.08714e-06	0.00148168	23.7643	0.0136267	24.5753
class.Gammaproteobacteria.id.3303.summary.txt.gz	rs79795896	G	A	-0.15921	0.0351373	7577	5.86832e-06	0.00270228	20.5253	0.0136267	24.5753
class.Gammaproteobacteria.id.3303.summary.txt.gz	rs2234691	C	T	0.0762905	0.0171962	16011	9.14426e-06	0.00122779	19.6799	0.0136267	24.5753
class.Gammaproteobacteria.id.3303.summary.txt.gz	rs6469506	A	T	0.0541424	0.0116333	16023	3.2542e-06	0.00135001	21.6578	0.0136267	24.5753
class.Gammaproteobacteria.id.3303.summary.txt.gz	rs12404135	G	A	-0.0788843	0.0172415	15231	4.75642e-06	0.00137248	20.9302	0.0136267	24.5753
class.Gammaproteobacteria.id.3303.summary.txt.gz	rs9973122	A	T	0.0740614	0.0162596	15650	5.24048e-06	0.00132395	20.7447	0.0136267	24.5753
class.Gammaproteobacteria.id.3303.summary.txt.gz	rs9494710	T	C	-0.0549673	0.0120924	15650	5.47778e-06	0.00131855	20.6599	0.0136267	24.5753
class.Gammaproteobacteria.id.3303.summary.txt.gz	rs75101789	T	C	0.0729012	0.0163003	16024	7.73476e-06	0.00124672	19.9998	0.0136267	24.5753
class.Lentisphaeria.id.2250	rs2825714	G	A	-0.13741	0.0289246	4734	2.02778e-06	0.00474471	22.559	0.0493543	24.5202
class.Lentisphaeria.id.2250.summary.txt.gz	rs17114848	A	G	0.152377	0.0324332	4734	2.62487e-06	0.004641	22.0636	0.0493543	24.5202
class.Lentisphaeria.id.2250.summary.txt.gz	rs77599476	G	A	0.230292	0.0480168	3722	1.61812e-06	0.00614212	22.9899	0.0493543	24.5202
class.Lentisphaeria.id.2250.summary.txt.gz	rs11770843	T	C	0.109431	0.0234879	4705	3.17698e-06	0.00459233	21.6974	0.0493543	24.5202
class.Lentisphaeria.id.2250.summary.txt.gz	rs72640280	G	A	0.220207	0.0486196	3816	5.92141e-06	0.0053469	20.5027	0.0493543	24.5202
class.Lentisphaeria.id.2250.summary.txt.gz	rs62570196	T	C	-0.21635	0.0439866	3712	8.71847e-07	0.00647509	24.1792	0.0493543	24.5202
class.Lentisphaeria.id.2250.summary.txt.gz	rs2731834	G	C	0.109438	0.023693	4733	3.85603e-06	0.00448751	21.3261	0.0493543	24.5202
class.Lentisphaeria.id.2250.summary.txt.gz	rs2031282	G	A	0.122369	0.0270329	4734	5.99274e-06	0.00430972	20.4819	0.0493543	24.5202
class.Lentisphaeria.id.2250.summary.txt.gz	rs1002941	A	G	0.105025	0.0233484	4734	6.85439e-06	0.00425588	20.2249	0.0493543	24.5202
class.Lentisphaeria.id.2250.summary.txt.gz	rs73113483	A	T	-0.131217	0.0288713	4718	5.4963e-06	0.00435905	20.6473	0.0493543	24.5202
class.Melainabacteria.id.1589	rs9864379	C	T	-0.159735	0.0292553	5777	4.76077e-08	0.00513394	29.8015	0.052755	24.6892
class.Melainabacteria.id.1589.summary.txt.gz	rs11150282	C	T	0.0989487	0.0196972	5873	5.07376e-07	0.0042785	25.227	0.052755	24.6892
class.Melainabacteria.id.1589.summary.txt.gz	rs16851659	C	G	-0.0896103	0.0186432	5884	1.53528e-06	0.0039111	23.0954	0.052755	24.6892
class.Melainabacteria.id.1589.summary.txt.gz	rs73074665	T	A	0.166216	0.0355728	5758	2.97475e-06	0.00377741	21.8252	0.052755	24.6892
class.Melainabacteria.id.1589.summary.txt.gz	rs4129395	A	G	0.0896187	0.0185106	5887	1.28873e-06	0.00396586	23.432	0.052755	24.6892
class.Melainabacteria.id.1589.summary.txt.gz	rs79790072	C	T	0.226722	0.0487841	4107	3.36052e-06	0.00523152	21.5883	0.052755	24.6892
class.Melainabacteria.id.1589.summary.txt.gz	rs10738747	A	G	0.0814624	0.0184409	5884	9.98586e-06	0.00330551	19.5075	0.052755	24.6892
class.Melainabacteria.id.1589.summary.txt.gz	rs1221147	A	T	0.123968	0.0278958	5768	8.83169e-06	0.00341217	19.742	0.052755	24.6892
class.Melainabacteria.id.1589.summary.txt.gz	rs113884518	C	T	-0.205352	0.0454982	4442	6.37947e-06	0.00456503	20.3617	0.052755	24.6892
class.Melainabacteria.id.1589.summary.txt.gz	rs789069	C	A	-0.103539	0.0234287	5879	9.90038e-06	0.00331109	19.5239	0.052755	24.6892
class.Melainabacteria.id.1589.summary.txt.gz	rs367480	A	G	-0.083758	0.0185796	5887	6.54217e-06	0.00344025	20.3157	0.052755	24.6892
class.Melainabacteria.id.1589.summary.txt.gz	rs28678345	C	T	0.214848	0.0470878	4323	5.04954e-06	0.00479265	20.8088	0.052755	24.6892
class.Melainabacteria.id.1589.summary.txt.gz	rs10148250	A	G	0.0861928	0.0193381	5453	8.30538e-06	0.00362995	19.859	0.052755	24.6892
class.Methanobacteria.id.119	rs10202904	G	T	-0.121754	0.0235357	3695	2.30182e-07	0.00719054	26.747	0.0746448	24.751
class.Methanobacteria.id.119.summary.txt.gz	rs73457410	G	A	0.21534	0.0436695	3498	8.17584e-07	0.0069034	24.3021	0.0746448	24.751
class.Methanobacteria.id.119.summary.txt.gz	rs62241835	T	G	-0.203385	0.0417931	3383	1.13601e-06	0.00695183	23.6687	0.0746448	24.751
class.Methanobacteria.id.119.summary.txt.gz	rs894996	A	C	0.216999	0.0449076	3582	1.35081e-06	0.00647634	23.3364	0.0746448	24.751
class.Methanobacteria.id.119.summary.txt.gz	rs75208022	T	C	-0.227245	0.048763	3203	3.15922e-06	0.00673465	21.7038	0.0746448	24.751
class.Methanobacteria.id.119.summary.txt.gz	rs12825290	G	C	-0.216781	0.0493496	3144	1.11921e-05	0.00610007	19.2841	0.0746448	24.751
class.Methanobacteria.id.119.summary.txt.gz	rs56131665	A	G	0.178661	0.039298	3572	5.45921e-06	0.00575311	20.6574	0.0746448	24.751
class.Methanobacteria.id.119.summary.txt.gz	rs11018665	T	A	0.111465	0.0250516	3698	8.6096e-06	0.00532506	19.7868	0.0746448	24.751
class.Methanobacteria.id.119.summary.txt.gz	rs4257531	A	G	0.164498	0.0364959	3162	6.56556e-06	0.00638397	20.303	0.0746448	24.751
class.Methanobacteria.id.119.summary.txt.gz	rs6508769	C	T	0.153519	0.0344519	3319	8.34848e-06	0.00594705	19.8444	0.0746448	24.751
class.Methanobacteria.id.119.summary.txt.gz	rs73068003	T	G	-0.15814	0.0351803	3692	6.95248e-06	0.0054432	20.1953	0.0746448	24.751
class.Methanobacteria.id.119.summary.txt.gz	rs10424197	A	G	-0.111274	0.0247517	3698	6.9367e-06	0.00543558	20.1997	0.0746448	24.751
class.Mollicutes.id.3920	rs74603314	C	T	0.221639	0.0462918	4499	1.68555e-06	0.00506947	22.9136	0.0260299	9.9909
class.Mollicutes.id.3920.summary.txt.gz	rs10108398	A	G	0.0769142	0.0153953	10932	5.8543e-07	0.00227797	24.9551	0.0260299	9.9909
class.Mollicutes.id.3920.summary.txt.gz	rs67374027	T	A	0.0752392	0.0154766	11389	1.16517e-06	0.00207085	23.6297	0.0260299	9.9909
class.Mollicutes.id.3920.summary.txt.gz	rs72901605	C	T	-0.0841852	0.0178119	10526	2.286e-06	0.00211771	22.3341	0.0260299	9.9909
class.Mollicutes.id.3920.summary.txt.gz	rs3768491	G	A	-0.0681052	0.0149061	11002	4.90185e-06	0.00189381	20.8715	0.0260299	9.9909
class.Mollicutes.id.3920.summary.txt.gz	rs17214486	A	C	0.06099	0.0135623	11387	6.89079e-06	0.00177285	20.2198	0.0260299	9.9909
class.Mollicutes.id.3920.summary.txt.gz	rs12566890	G	T	-0.101147	0.0230978	11371	1.19186e-05	0.00168358	19.1729	0.0260299	9.9909
class.Mollicutes.id.3920.summary.txt.gz	rs78169027	G	A	-0.108283	0.0237289	10542	5.03478e-06	0.00197144	20.8201	0.0260299	9.9909
class.Mollicutes.id.3920.summary.txt.gz	rs4885016	C	T	-0.0819606	0.0181628	11388	6.40508e-06	0.00178493	20.3596	0.0260299	9.9909
class.Mollicutes.id.3920.summary.txt.gz	rs28537087	A	G	0.0820873	0.0188312	11382	1.30588e-05	0.00166669	18.9986	0.0260299	9.9909
class.Mollicutes.id.3920.summary.txt.gz	rs2464826	C	A	0.0944239	0.0211806	10998	8.27141e-06	0.0018038	19.8705	0.0260299	9.9909
class.Mollicutes.id.3920.summary.txt.gz	rs6043847	C	T	-0.114937	0.0248606	11130	3.77745e-06	0.00191677	21.3707	0.0260299	9.9909
class.Negativicutes.id.2164	rs1643968	C	T	-0.0565284	0.0112298	18170	4.80887e-07	0.00139261	25.3362	0.0171447	24.3622
class.Negativicutes.id.2164.summary.txt.gz	rs60274479	C	T	-0.0659623	0.0134137	17610	8.76408e-07	0.00137132	24.1794	0.0171447	24.3622
class.Negativicutes.id.2164.summary.txt.gz	rs13086907	A	G	0.0625312	0.0131735	18163	2.06721e-06	0.00123898	22.5291	0.0171447	24.3622
class.Negativicutes.id.2164.summary.txt.gz	rs73232831	A	G	-0.151829	0.0314932	9382	1.42835e-06	0.00247119	23.2372	0.0171447	24.3622
class.Negativicutes.id.2164.summary.txt.gz	rs71405394	A	G	-0.114178	0.02405	13861	2.05919e-06	0.00162343	22.5358	0.0171447	24.3622
class.Negativicutes.id.2164.summary.txt.gz	rs61249479	C	A	0.0777075	0.0168628	18165	4.06137e-06	0.00116768	21.2333	0.0171447	24.3622
class.Negativicutes.id.2164.summary.txt.gz	rs1447205	C	G	-0.0502053	0.0108382	18165	3.61703e-06	0.00117988	21.4554	0.0171447	24.3622
class.Negativicutes.id.2164.summary.txt.gz	rs4722181	G	T	0.0501306	0.0105798	18163	2.15486e-06	0.0012346	22.4493	0.0171447	24.3622
class.Negativicutes.id.2164.summary.txt.gz	rs9423647	A	G	0.047817	0.0105282	18164	5.57748e-06	0.00113436	20.6257	0.0171447	24.3622
class.Negativicutes.id.2164.summary.txt.gz	rs2834062	G	A	0.0489057	0.0108842	18171	7.01313e-06	0.00110986	20.1874	0.0171447	24.3622
class.Negativicutes.id.2164.summary.txt.gz	rs10787507	C	G	-0.0545098	0.0127038	18162	1.78006e-05	0.0010127	18.4092	0.0171447	24.3622
class.Negativicutes.id.2164.summary.txt.gz	rs1649999	G	A	0.0748989	0.0166458	18036	6.809e-06	0.00112128	20.2439	0.0171447	24.3622
class.Negativicutes.id.2164.summary.txt.gz	rs1135612	A	G	0.0529785	0.0119177	18164	8.77389e-06	0.00108676	19.7592	0.0171447	24.3622
class.Verrucomicrobiae.id.4029	rs11729256	C	T	0.0749798	0.0150177	11861	5.95195e-07	0.00209725	24.9235	0.0251396	25.4612
class.Verrucomicrobiae.id.4029.summary.txt.gz	rs4936098	G	A	0.0648843	0.0135928	11858	1.81119e-06	0.00191785	22.7817	0.0251396	25.4612
class.Verrucomicrobiae.id.4029.summary.txt.gz	rs9349825	G	A	-0.0704036	0.0147128	11858	1.70821e-06	0.0019273	22.8942	0.0251396	25.4612
class.Verrucomicrobiae.id.4029.summary.txt.gz	rs74542928	C	T	0.112164	0.0236422	11216	2.09314e-06	0.00200272	22.5036	0.0251396	25.4612
class.Verrucomicrobiae.id.4029.summary.txt.gz	rs2602429	T	C	0.0746844	0.0156194	11690	1.73987e-06	0.00195194	22.8589	0.0251396	25.4612
class.Verrucomicrobiae.id.4029.summary.txt.gz	rs4242783	A	G	0.0689292	0.0147693	11690	3.05538e-06	0.00185979	21.7777	0.0251396	25.4612
class.Verrucomicrobiae.id.4029.summary.txt.gz	rs11184341	C	G	0.0655342	0.0142231	11864	4.07351e-06	0.00178625	21.2264	0.0251396	25.4612
class.Verrucomicrobiae.id.4029.summary.txt.gz	rs61779207	A	G	-0.0758309	0.0167762	11591	6.1794e-06	0.00175963	20.4283	0.0251396	25.4612
class.Verrucomicrobiae.id.4029.summary.txt.gz	rs117107102	G	A	0.204683	0.0431573	4975	2.10865e-06	0.00450094	22.4844	0.0251396	25.4612
class.Verrucomicrobiae.id.4029.summary.txt.gz	rs12908520	A	G	0.0618926	0.0130946	11863	2.28353e-06	0.00187966	22.3366	0.0251396	25.4612
class.Verrucomicrobiae.id.4029.summary.txt.gz	rs111862613	C	T	0.090699	0.0196746	11621	4.02761e-06	0.00182539	21.248	0.0251396	25.4612
class.Verrucomicrobiae.id.4029.summary.txt.gz	rs941682	A	G	-0.0631436	0.0143767	11809	1.12278e-05	0.00163086	19.287	0.0251396	25.4612
order.Victivallales.id.2254	rs2825714	G	A	-0.13741	0.0289246	4734	2.02778e-06	0.00474471	22.559	0.0493543	24.5202
order.Victivallales.id.2254.summary.txt.gz	rs17114848	A	G	0.152377	0.0324332	4734	2.62487e-06	0.004641	22.0636	0.0493543	24.5202
order.Victivallales.id.2254.summary.txt.gz	rs77599476	G	A	0.230292	0.0480168	3722	1.61812e-06	0.00614212	22.9899	0.0493543	24.5202
order.Victivallales.id.2254.summary.txt.gz	rs11770843	T	C	0.109431	0.0234879	4705	3.17698e-06	0.00459233	21.6974	0.0493543	24.5202
order.Victivallales.id.2254.summary.txt.gz	rs72640280	G	A	0.220207	0.0486196	3816	5.92141e-06	0.0053469	20.5027	0.0493543	24.5202
order.Victivallales.id.2254.summary.txt.gz	rs62570196	T	C	-0.21635	0.0439866	3712	8.71847e-07	0.00647509	24.1792	0.0493543	24.5202
order.Victivallales.id.2254.summary.txt.gz	rs2731834	G	C	0.109438	0.023693	4733	3.85603e-06	0.00448751	21.3261	0.0493543	24.5202
order.Victivallales.id.2254.summary.txt.gz	rs2031282	G	A	0.122369	0.0270329	4734	5.99274e-06	0.00430972	20.4819	0.0493543	24.5202
order.Victivallales.id.2254.summary.txt.gz	rs1002941	A	G	0.105025	0.0233484	4734	6.85439e-06	0.00425588	20.2249	0.0493543	24.5202
order.Victivallales.id.2254.summary.txt.gz	rs73113483	A	T	-0.131217	0.0288713	4718	5.4963e-06	0.00435905	20.6473	0.0493543	24.5202
order.Verrucomicrobiales.id.4030	rs11729256	C	T	0.0749798	0.0150177	11861	5.95195e-07	0.00209725	24.9235	0.0251396	25.4612
order.Verrucomicrobiales.id.4030.summary.txt.gz	rs4936098	G	A	0.0648843	0.0135928	11858	1.81119e-06	0.00191785	22.7817	0.0251396	25.4612
order.Verrucomicrobiales.id.4030.summary.txt.gz	rs9349825	G	A	-0.0704036	0.0147128	11858	1.70821e-06	0.0019273	22.8942	0.0251396	25.4612
order.Verrucomicrobiales.id.4030.summary.txt.gz	rs74542928	C	T	0.112164	0.0236422	11216	2.09314e-06	0.00200272	22.5036	0.0251396	25.4612
order.Verrucomicrobiales.id.4030.summary.txt.gz	rs2602429	T	C	0.0746844	0.0156194	11690	1.73987e-06	0.00195194	22.8589	0.0251396	25.4612
order.Verrucomicrobiales.id.4030.summary.txt.gz	rs4242783	A	G	0.0689292	0.0147693	11690	3.05538e-06	0.00185979	21.7777	0.0251396	25.4612
order.Verrucomicrobiales.id.4030.summary.txt.gz	rs11184341	C	G	0.0655342	0.0142231	11864	4.07351e-06	0.00178625	21.2264	0.0251396	25.4612
order.Verrucomicrobiales.id.4030.summary.txt.gz	rs61779207	A	G	-0.0758309	0.0167762	11591	6.1794e-06	0.00175963	20.4283	0.0251396	25.4612
order.Verrucomicrobiales.id.4030.summary.txt.gz	rs117107102	G	A	0.204683	0.0431573	4975	2.10865e-06	0.00450094	22.4844	0.0251396	25.4612
order.Verrucomicrobiales.id.4030.summary.txt.gz	rs12908520	A	G	0.0618926	0.0130946	11863	2.28353e-06	0.00187966	22.3366	0.0251396	25.4612
order.Verrucomicrobiales.id.4030.summary.txt.gz	rs111862613	C	T	0.090699	0.0196746	11621	4.02761e-06	0.00182539	21.248	0.0251396	25.4612
order.Verrucomicrobiales.id.4030.summary.txt.gz	rs941682	A	G	-0.0631436	0.0143767	11809	1.12278e-05	0.00163086	19.287	0.0251396	25.4612
order.Selenomonadales.id.2165	rs1643968	C	T	-0.0565284	0.0112298	18170	4.80887e-07	0.00139261	25.3362	0.0171447	24.3622
order.Selenomonadales.id.2165.summary.txt.gz	rs60274479	C	T	-0.0659623	0.0134137	17610	8.76408e-07	0.00137132	24.1794	0.0171447	24.3622
order.Selenomonadales.id.2165.summary.txt.gz	rs13086907	A	G	0.0625312	0.0131735	18163	2.06721e-06	0.00123898	22.5291	0.0171447	24.3622
order.Selenomonadales.id.2165.summary.txt.gz	rs73232831	A	G	-0.151829	0.0314932	9382	1.42835e-06	0.00247119	23.2372	0.0171447	24.3622
order.Selenomonadales.id.2165.summary.txt.gz	rs71405394	A	G	-0.114178	0.02405	13861	2.05919e-06	0.00162343	22.5358	0.0171447	24.3622
order.Selenomonadales.id.2165.summary.txt.gz	rs61249479	C	A	0.0777075	0.0168628	18165	4.06137e-06	0.00116768	21.2333	0.0171447	24.3622
order.Selenomonadales.id.2165.summary.txt.gz	rs1447205	C	G	-0.0502053	0.0108382	18165	3.61703e-06	0.00117988	21.4554	0.0171447	24.3622
order.Selenomonadales.id.2165.summary.txt.gz	rs4722181	G	T	0.0501306	0.0105798	18163	2.15486e-06	0.0012346	22.4493	0.0171447	24.3622
order.Selenomonadales.id.2165.summary.txt.gz	rs9423647	A	G	0.047817	0.0105282	18164	5.57748e-06	0.00113436	20.6257	0.0171447	24.3622
order.Selenomonadales.id.2165.summary.txt.gz	rs2834062	G	A	0.0489057	0.0108842	18171	7.01313e-06	0.00110986	20.1874	0.0171447	24.3622
order.Selenomonadales.id.2165.summary.txt.gz	rs10787507	C	G	-0.0545098	0.0127038	18162	1.78006e-05	0.0010127	18.4092	0.0171447	24.3622
order.Selenomonadales.id.2165.summary.txt.gz	rs1649999	G	A	0.0748989	0.0166458	18036	6.809e-06	0.00112128	20.2439	0.0171447	24.3622
order.Selenomonadales.id.2165.summary.txt.gz	rs1135612	A	G	0.0529785	0.0119177	18164	8.77389e-06	0.00108676	19.7592	0.0171447	24.3622
order.Rhodospirillales.id.2667	rs9813022	G	A	-0.0830795	0.0162642	8600	3.25357e-07	0.00302489	26.087	0.0380632	22.6442
order.Rhodospirillales.id.2667.summary.txt.gz	rs11630875	C	T	0.0945198	0.0202139	8595	2.92543e-06	0.00253745	21.8598	0.0380632	22.6442
order.Rhodospirillales.id.2667.summary.txt.gz	rs76784716	G	A	0.136039	0.0284399	8600	1.72361e-06	0.0026535	22.8755	0.0380632	22.6442
order.Rhodospirillales.id.2667.summary.txt.gz	rs3754624	T	C	0.094128	0.0198389	8598	2.08905e-06	0.00261137	22.5061	0.0380632	22.6442
order.Rhodospirillales.id.2667.summary.txt.gz	rs7001029	T	C	0.120726	0.0260989	8063	3.73346e-06	0.00264671	21.3917	0.0380632	22.6442
order.Rhodospirillales.id.2667.summary.txt.gz	rs2162883	T	C	0.090131	0.0193257	8602	3.10439e-06	0.00252221	21.7459	0.0380632	22.6442
order.Rhodospirillales.id.2667.summary.txt.gz	rs1035406	A	G	-0.114725	0.0247994	8585	3.72574e-06	0.00248664	21.396	0.0380632	22.6442
order.Rhodospirillales.id.2667.summary.txt.gz	rs4278423	C	T	0.105215	0.0233778	8603	6.77474e-06	0.00234897	20.2511	0.0380632	22.6442
order.Rhodospirillales.id.2667.summary.txt.gz	rs61933850	A	G	0.164663	0.0360285	6846	4.86938e-06	0.00304184	20.8819	0.0380632	22.6442
order.Rhodospirillales.id.2667.summary.txt.gz	rs77304857	A	C	-0.0997433	0.0222165	8602	7.13595e-06	0.00233775	20.1518	0.0380632	22.6442
order.Rhodospirillales.id.2667.summary.txt.gz	rs55876211	T	C	-0.0865002	0.0195197	8596	9.36059e-06	0.0022793	19.6331	0.0380632	22.6442
order.Rhodospirillales.id.2667.summary.txt.gz	rs11591293	T	G	0.0722755	0.0158186	8602	4.9e-06	0.002421	20.8711	0.0380632	22.6442
order.Rhodospirillales.id.2667.summary.txt.gz	rs4822789	C	G	0.0727755	0.0159522	8594	5.0642e-06	0.00241594	20.808	0.0380632	22.6442
order.Rhodospirillales.id.2667.summary.txt.gz	rs13336560	T	C	-0.0695313	0.0157065	8112	9.55909e-06	0.00241005	19.5927	0.0380632	22.6442
order.Rhodospirillales.id.2667.summary.txt.gz	rs3730086	G	A	0.0800354	0.0178737	8602	7.54079e-06	0.00232554	20.0462	0.0380632	22.6442
order.Pasteurellales.id.3688	rs12191680	G	C	0.102214	0.0197189	9408	2.17733e-07	0.00284783	26.8632	0.0598084	31.4315
order.Pasteurellales.id.3688.summary.txt.gz	rs9382510	T	C	-0.0881865	0.0169965	9410	2.11976e-07	0.0028527	26.915	0.0598084	31.4315
order.Pasteurellales.id.3688.summary.txt.gz	rs10840326	G	C	-0.0717634	0.0149229	9154	1.51736e-06	0.00251995	23.1208	0.0598084	31.4315
order.Pasteurellales.id.3688.summary.txt.gz	rs76022354	T	C	0.24289	0.0500406	3692	1.21086e-06	0.00634087	23.5471	0.0598084	31.4315
order.Pasteurellales.id.3688.summary.txt.gz	rs72756943	A	G	0.13988	0.0303029	8020	3.91089e-06	0.00264982	21.3027	0.0598084	31.4315
order.Pasteurellales.id.3688.summary.txt.gz	rs78909003	C	T	-0.241159	0.0498372	3638	1.30532e-06	0.00639517	23.4025	0.0598084	31.4315
order.Pasteurellales.id.3688.summary.txt.gz	rs6092684	T	A	0.0684647	0.014674	9366	3.07538e-06	0.00231886	21.7643	0.0598084	31.4315
order.Pasteurellales.id.3688.summary.txt.gz	rs4822728	C	T	0.0685479	0.0149032	9412	4.23444e-06	0.00224269	21.1512	0.0598084	31.4315
order.Pasteurellales.id.3688.summary.txt.gz	rs35510	G	A	0.122729	0.0264958	8671	3.62105e-06	0.00246831	21.4507	0.0598084	31.4315
order.Pasteurellales.id.3688.summary.txt.gz	rs10965428	A	C	-0.119902	0.0258219	8873	3.4268e-06	0.00242411	21.5565	0.0598084	31.4315
order.Pasteurellales.id.3688.summary.txt.gz	rs16970009	G	A	0.187381	0.0429572	4703	1.28848e-05	0.00402952	19.0194	0.0598084	31.4315
order.Pasteurellales.id.3688.summary.txt.gz	rs12050685	G	A	-0.0670948	0.015239	9411	1.06844e-05	0.00205559	19.3809	0.0598084	31.4315
order.Pasteurellales.id.3688.summary.txt.gz	rs73139353	C	A	-0.222573	0.0484634	4047	4.37778e-06	0.00518471	21.0815	0.0598084	31.4315
order.Pasteurellales.id.3688.summary.txt.gz	rs6972479	G	A	-0.0781862	0.0175366	8616	8.25476e-06	0.00230179	19.8733	0.0598084	31.4315
order.Pasteurellales.id.3688.summary.txt.gz	rs9895850	C	T	-0.176406	0.041017	4737	1.7017e-05	0.00388961	18.4892	0.0598084	31.4315
order.Pasteurellales.id.3688.summary.txt.gz	rs111582866	A	G	-0.113957	0.0256403	8616	8.8113e-06	0.00228738	19.7486	0.0598084	31.4315
order.Pasteurellales.id.3688.summary.txt.gz	rs62568866	A	T	-0.118018	0.0259206	8020	5.28699e-06	0.00257817	20.7252	0.0598084	31.4315
order.Pasteurellales.id.3688.summary.txt.gz	rs731534	G	C	-0.0986502	0.0216316	9115	5.10415e-06	0.00227652	20.7932	0.0598084	31.4315
order.Pasteurellales.id.3688.summary.txt.gz	rs9938097	C	T	-0.0710386	0.0158024	9402	6.94314e-06	0.00214481	20.2045	0.0598084	31.4315
order.NB1n.id.3953	rs60583455	C	T	0.108934	0.021177	4773	2.68995e-07	0.0055132	26.4493	0.076335	23.1159
order.NB1n.id.3953.summary.txt.gz	rs2172426	T	C	-0.10212	0.0198947	5099	2.85118e-07	0.00514072	26.3376	0.076335	23.1159
order.NB1n.id.3953.summary.txt.gz	rs11251024	A	G	0.104201	0.0206737	5107	4.64871e-07	0.00494979	25.3944	0.076335	23.1159
order.NB1n.id.3953.summary.txt.gz	rs13219468	C	G	0.115344	0.0236958	5104	1.12913e-06	0.00462086	23.6851	0.076335	23.1159
order.NB1n.id.3953.summary.txt.gz	rs267959	G	A	0.0988612	0.0209676	5107	2.41758e-06	0.00433415	22.2221	0.076335	23.1159
order.NB1n.id.3953.summary.txt.gz	rs11606187	G	A	-0.154539	0.0326288	5102	2.17674e-06	0.00437753	22.4236	0.076335	23.1159
order.NB1n.id.3953.summary.txt.gz	rs7911787	T	G	-0.223071	0.0470232	3879	2.09709e-06	0.00576803	22.4924	0.076335	23.1159
order.NB1n.id.3953.summary.txt.gz	rs72671304	C	T	0.172322	0.0370028	4887	3.20862e-06	0.0044182	21.6787	0.076335	23.1159
order.NB1n.id.3953.summary.txt.gz	rs13385922	C	T	0.0929494	0.0201348	5106	3.90545e-06	0.00415631	21.3024	0.076335	23.1159
order.NB1n.id.3953.summary.txt.gz	rs4383094	C	T	0.149188	0.0320662	5091	3.27936e-06	0.00423377	21.6372	0.076335	23.1159
order.NB1n.id.3953.summary.txt.gz	rs55921101	T	A	-0.109245	0.0236201	5105	3.74399e-06	0.00417285	21.3833	0.076335	23.1159
order.NB1n.id.3953.summary.txt.gz	rs9542068	C	T	0.0990709	0.0218149	5107	5.5875e-06	0.00402224	20.6165	0.076335	23.1159
order.NB1n.id.3953.summary.txt.gz	rs2930903	G	C	0.0908335	0.0209434	4789	1.44375e-05	0.00391247	18.8026	0.076335	23.1159
order.NB1n.id.3953.summary.txt.gz	rs60775321	C	T	-0.0962425	0.0213842	5101	6.7748e-06	0.00395524	20.2479	0.076335	23.1159
order.NB1n.id.3953.summary.txt.gz	rs166849	A	G	0.0911053	0.0202239	5107	6.64278e-06	0.00395793	20.2855	0.076335	23.1159
order.NB1n.id.3953.summary.txt.gz	rs6051857	G	A	-0.134267	0.029288	5085	4.55394e-06	0.00411599	21.008	0.076335	23.1159
order.NB1n.id.3953.summary.txt.gz	rs80270230	C	G	0.176113	0.0393214	4261	7.50606e-06	0.00468569	20.0503	0.076335	23.1159
order.MollicutesRF9.id.11579	rs74603314	C	T	0.230767	0.0489701	4033	2.44806e-06	0.00547612	22.1958	0.0365168	9.51312
order.MollicutesRF9.id.11579.summary.txt.gz	rs76373661	A	G	0.0908218	0.0202986	10359	7.66656e-06	0.00192882	20.0154	0.0365168	9.51312
order.MollicutesRF9.id.11579.summary.txt.gz	rs17235252	C	T	-0.122002	0.0255463	9531	1.79059e-06	0.00238728	22.8028	0.0365168	9.51312
order.MollicutesRF9.id.11579.summary.txt.gz	rs638542	A	G	-0.070592	0.0157049	9970	6.96023e-06	0.00202239	20.2001	0.0365168	9.51312
order.MollicutesRF9.id.11579.summary.txt.gz	rs62188991	C	G	-0.110864	0.0241355	9531	4.36083e-06	0.00220887	21.0949	0.0365168	9.51312
order.MollicutesRF9.id.11579.summary.txt.gz	rs949341	A	G	0.0656602	0.0147216	10355	8.19158e-06	0.00191738	19.8888	0.0365168	9.51312
order.MollicutesRF9.id.11579.summary.txt.gz	rs13100746	T	C	0.0638979	0.0142685	10359	7.52623e-06	0.00193222	20.0507	0.0365168	9.51312
order.MollicutesRF9.id.11579.summary.txt.gz	rs515984	C	T	-0.0875451	0.0190685	10359	4.40959e-06	0.00203062	21.0739	0.0365168	9.51312
order.MollicutesRF9.id.11579.summary.txt.gz	rs7706512	A	G	0.0657351	0.0138979	10359	2.24686e-06	0.00215496	22.3672	0.0365168	9.51312
order.MollicutesRF9.id.11579.summary.txt.gz	rs11779863	A	G	-0.0772768	0.0172171	10353	7.17645e-06	0.00194209	20.1417	0.0365168	9.51312
order.MollicutesRF9.id.11579.summary.txt.gz	rs7801843	G	A	-0.0869495	0.0194509	10359	7.81488e-06	0.0019253	19.9788	0.0365168	9.51312
order.MollicutesRF9.id.11579.summary.txt.gz	rs10071529	C	G	0.125105	0.0278674	10147	7.14653e-06	0.00198223	20.1496	0.0365168	9.51312
order.MollicutesRF9.id.11579.summary.txt.gz	rs739151	G	C	0.0652659	0.0139773	10337	3.02042e-06	0.00210483	21.7993	0.0365168	9.51312
order.MollicutesRF9.id.11579.summary.txt.gz	rs114184530	C	T	-0.154545	0.0339992	7196	5.47949e-06	0.00286309	20.6562	0.0365168	9.51312
order.MollicutesRF9.id.11579.summary.txt.gz	rs12566890	G	T	-0.103134	0.0241775	10339	1.99285e-05	0.00175686	18.1926	0.0365168	9.51312
order.MollicutesRF9.id.11579.summary.txt.gz	rs3932485	T	C	0.0626209	0.0141623	10359	9.79483e-06	0.00188379	19.5472	0.0365168	9.51312
order.Methanobacteriales.id.120	rs10202904	G	T	-0.121754	0.0235357	3695	2.30182e-07	0.00719054	26.747	0.0746448	24.751
order.Methanobacteriales.id.120.summary.txt.gz	rs73457410	G	A	0.21534	0.0436695	3498	8.17584e-07	0.0069034	24.3021	0.0746448	24.751
order.Methanobacteriales.id.120.summary.txt.gz	rs62241835	T	G	-0.203385	0.0417931	3383	1.13601e-06	0.00695183	23.6687	0.0746448	24.751
order.Methanobacteriales.id.120.summary.txt.gz	rs894996	A	C	0.216999	0.0449076	3582	1.35081e-06	0.00647634	23.3364	0.0746448	24.751
order.Methanobacteriales.id.120.summary.txt.gz	rs75208022	T	C	-0.227245	0.048763	3203	3.15922e-06	0.00673465	21.7038	0.0746448	24.751
order.Methanobacteriales.id.120.summary.txt.gz	rs12825290	G	C	-0.216781	0.0493496	3144	1.11921e-05	0.00610007	19.2841	0.0746448	24.751
order.Methanobacteriales.id.120.summary.txt.gz	rs56131665	A	G	0.178661	0.039298	3572	5.45921e-06	0.00575311	20.6574	0.0746448	24.751
order.Methanobacteriales.id.120.summary.txt.gz	rs11018665	T	A	0.111465	0.0250516	3698	8.6096e-06	0.00532506	19.7868	0.0746448	24.751
order.Methanobacteriales.id.120.summary.txt.gz	rs4257531	A	G	0.164498	0.0364959	3162	6.56556e-06	0.00638397	20.303	0.0746448	24.751
order.Methanobacteriales.id.120.summary.txt.gz	rs6508769	C	T	0.153519	0.0344519	3319	8.34848e-06	0.00594705	19.8444	0.0746448	24.751
order.Methanobacteriales.id.120.summary.txt.gz	rs73068003	T	G	-0.15814	0.0351803	3692	6.95248e-06	0.0054432	20.1953	0.0746448	24.751
order.Methanobacteriales.id.120.summary.txt.gz	rs10424197	A	G	-0.111274	0.0247517	3698	6.9367e-06	0.00543558	20.1997	0.0746448	24.751
order.Lactobacillales.id.1800	rs2952251	G	A	-0.0629317	0.0124177	17278	4.02264e-07	0.00148428	25.6805	0.0314702	29.5137
order.Lactobacillales.id.1800.summary.txt.gz	rs35344081	A	G	0.0642442	0.0127358	17292	4.55028e-07	0.00146936	25.4427	0.0314702	29.5137
order.Lactobacillales.id.1800.summary.txt.gz	rs76717940	A	T	0.160943	0.0327	7976	8.57537e-07	0.00302792	24.218	0.0314702	29.5137
order.Lactobacillales.id.1800.summary.txt.gz	rs77558518	G	A	-0.106466	0.0223484	15758	1.89861e-06	0.00143815	22.6921	0.0314702	29.5137
order.Lactobacillales.id.1800.summary.txt.gz	rs11110282	G	A	-0.10239	0.0217849	15956	2.60125e-06	0.00138254	22.0875	0.0314702	29.5137
order.Lactobacillales.id.1800.summary.txt.gz	rs9581006	T	C	0.22583	0.0469228	4224	1.48839e-06	0.00545374	23.152	0.0314702	29.5137
order.Lactobacillales.id.1800.summary.txt.gz	rs4028634	C	T	0.0532915	0.01101	17295	1.29651e-06	0.0013528	23.4257	0.0314702	29.5137
order.Lactobacillales.id.1800.summary.txt.gz	rs74352383	A	T	-0.103396	0.021758	16442	2.01297e-06	0.00137159	22.5799	0.0314702	29.5137
order.Lactobacillales.id.1800.summary.txt.gz	rs78938557	C	T	0.10553	0.0233581	15152	6.2448e-06	0.00134531	20.409	0.0314702	29.5137
order.Lactobacillales.id.1800.summary.txt.gz	rs57872228	T	C	-0.0688415	0.0146994	17293	2.82311e-06	0.00126672	21.9306	0.0314702	29.5137
order.Lactobacillales.id.1800.summary.txt.gz	rs1962325	G	C	0.0546878	0.0115069	17274	2.00824e-06	0.00130587	22.5845	0.0314702	29.5137
order.Lactobacillales.id.1800.summary.txt.gz	rs11730038	A	G	-0.0605384	0.0129052	17295	2.71877e-06	0.00127074	22.0029	0.0314702	29.5137
order.Lactobacillales.id.1800.summary.txt.gz	rs2370083	T	G	-0.08054	0.0180992	17183	8.59016e-06	0.00115108	19.7995	0.0314702	29.5137
order.Lactobacillales.id.1800.summary.txt.gz	rs12797734	C	T	0.0571279	0.0127113	16820	6.98106e-06	0.00119942	20.196	0.0314702	29.5137
order.Lactobacillales.id.1800.summary.txt.gz	rs34989881	G	A	0.113479	0.0246452	12921	4.13445e-06	0.00163817	21.1982	0.0314702	29.5137
order.Lactobacillales.id.1800.summary.txt.gz	rs11627423	A	C	0.0499263	0.0109744	17275	5.38148e-06	0.00119663	20.6941	0.0314702	29.5137
order.Lactobacillales.id.1800.summary.txt.gz	rs111552159	G	C	0.128854	0.0287397	11312	7.34298e-06	0.00177388	20.0982	0.0314702	29.5137
order.Lactobacillales.id.1800.summary.txt.gz	rs1595463	A	C	0.0479749	0.0108801	17276	1.03657e-05	0.00112416	19.4406	0.0314702	29.5137
order.Lactobacillales.id.1800.summary.txt.gz	rs74663707	T	C	0.0982594	0.0224613	15695	1.21646e-05	0.00121784	19.1348	0.0314702	29.5137
order.Gastranaerophilales.id.1591	rs9864379	C	T	-0.160521	0.0292752	5768	4.1774e-08	0.0051854	30.0549	0.0492452	24.8404
order.Gastranaerophilales.id.1591.summary.txt.gz	rs11150282	C	T	0.098235	0.0197127	5864	6.24938e-07	0.00421709	24.8253	0.0492452	24.8404
order.Gastranaerophilales.id.1591.summary.txt.gz	rs16851659	C	G	-0.0895168	0.0186555	5875	1.59931e-06	0.0039038	23.0169	0.0492452	24.8404
order.Gastranaerophilales.id.1591.summary.txt.gz	rs4129395	A	G	0.0904264	0.0185253	5878	1.05426e-06	0.00403713	23.8183	0.0492452	24.8404
order.Gastranaerophilales.id.1591.summary.txt.gz	rs1221147	A	T	0.126305	0.0279161	5759	6.0554e-06	0.00354195	20.4635	0.0492452	24.8404
order.Gastranaerophilales.id.1591.summary.txt.gz	rs79790072	C	T	0.226103	0.0488017	4104	3.60246e-06	0.00520318	21.4551	0.0492452	24.8404
order.Gastranaerophilales.id.1591.summary.txt.gz	rs73074665	T	A	0.164631	0.0356037	5749	3.76416e-06	0.00370536	21.3739	0.0492452	24.8404
order.Gastranaerophilales.id.1591.summary.txt.gz	rs113884518	C	T	-0.20591	0.0455376	4434	6.1329e-06	0.00459008	20.437	0.0492452	24.8404
order.Gastranaerophilales.id.1591.summary.txt.gz	rs789069	C	A	-0.10413	0.0234459	5870	8.94255e-06	0.00334905	19.7182	0.0492452	24.8404
order.Gastranaerophilales.id.1591.summary.txt.gz	rs367480	A	G	-0.0841649	0.0185948	5878	6.00358e-06	0.00347327	20.4801	0.0492452	24.8404
order.Gastranaerophilales.id.1591.summary.txt.gz	rs8028558	G	A	0.08346	0.0188504	5875	9.53359e-06	0.00332553	19.596	0.0492452	24.8404
order.Gastranaerophilales.id.1591.summary.txt.gz	rs28678345	C	T	0.213083	0.0471377	4315	6.17118e-06	0.00471334	20.4249	0.0492452	24.8404
order.Erysipelotrichales.id.2148	rs62504403	T	C	0.0681159	0.0127883	16981	1.00175e-07	0.00166794	28.3673	0.0159512	21.1563
order.Erysipelotrichales.id.2148.summary.txt.gz	rs7234058	C	T	-0.0945759	0.0194091	16874	1.10047e-06	0.00140515	23.741	0.0159512	21.1563
order.Erysipelotrichales.id.2148.summary.txt.gz	rs17530232	G	A	0.10305	0.0224648	16622	4.49263e-06	0.00126433	21.0397	0.0159512	21.1563
order.Erysipelotrichales.id.2148.summary.txt.gz	rs2300774	A	G	0.0524152	0.0106784	18216	9.17592e-07	0.00132092	24.0911	0.0159512	21.1563
order.Erysipelotrichales.id.2148.summary.txt.gz	rs35161940	C	T	-0.0806041	0.0167641	18213	1.52343e-06	0.00126771	23.1157	0.0159512	21.1563
order.Erysipelotrichales.id.2148.summary.txt.gz	rs10781552	T	C	-0.0552212	0.0116074	17789	1.96096e-06	0.00127068	22.6304	0.0159512	21.1563
order.Erysipelotrichales.id.2148.summary.txt.gz	rs8003149	T	C	0.0538798	0.0116888	18213	4.03592e-06	0.00116526	21.2454	0.0159512	21.1563
order.Erysipelotrichales.id.2148.summary.txt.gz	rs4078432	T	C	-0.0608929	0.0133764	17789	5.30679e-06	0.00116359	20.7209	0.0159512	21.1563
order.Erysipelotrichales.id.2148.summary.txt.gz	rs56970041	G	T	0.0724144	0.0164471	18217	1.06823e-05	0.001063	19.3832	0.0159512	21.1563
order.Erysipelotrichales.id.2148.summary.txt.gz	rs921306	C	T	0.0493866	0.0109127	17789	6.02189e-06	0.00115002	20.4789	0.0159512	21.1563
order.Erysipelotrichales.id.2148.summary.txt.gz	rs7826267	G	T	-0.0839071	0.0199131	17586	2.51256e-05	0.00100859	17.753	0.0159512	21.1563
order.Erysipelotrichales.id.2148.summary.txt.gz	rs1884466	T	C	-0.0475363	0.0106939	18205	8.78103e-06	0.00108423	19.7576	0.0159512	21.1563
order.Erysipelotrichales.id.2148.summary.txt.gz	rs290833	G	T	-0.0497374	0.0111376	17789	7.9808e-06	0.0011198	19.9402	0.0159512	21.1563
order.Enterobacteriales.id.3468	rs78143293	G	A	-0.0848521	0.0170415	13572	6.38673e-07	0.00182336	24.7882	0.0172649	21.6568
order.Enterobacteriales.id.3468.summary.txt.gz	rs111229068	T	A	0.110561	0.0241719	12350	4.78626e-06	0.00169114	20.9176	0.0172649	21.6568
order.Enterobacteriales.id.3468.summary.txt.gz	rs6092361	G	A	0.060255	0.0129095	13518	3.04883e-06	0.001609	21.7824	0.0172649	21.6568
order.Enterobacteriales.id.3468.summary.txt.gz	rs504442	G	T	0.084159	0.0189479	13578	8.92906e-06	0.00145082	19.7249	0.0172649	21.6568
order.Enterobacteriales.id.3468.summary.txt.gz	rs80319214	G	C	0.0990404	0.0215877	12641	4.47927e-06	0.00166229	21.0446	0.0172649	21.6568
order.Enterobacteriales.id.3468.summary.txt.gz	rs11026530	C	T	0.0822408	0.0186379	13485	1.02158e-05	0.00144179	19.4678	0.0172649	21.6568
order.Enterobacteriales.id.3468.summary.txt.gz	rs79757635	A	C	0.0758597	0.0171286	13419	9.4741e-06	0.00145957	19.6117	0.0172649	21.6568
order.Enterobacteriales.id.3468.summary.txt.gz	rs2374343	G	C	0.0584029	0.0126351	13576	3.79567e-06	0.00157129	21.3622	0.0172649	21.6568
order.Enterobacteriales.id.3468.summary.txt.gz	rs35673018	A	G	0.0899642	0.0202934	13326	9.28585e-06	0.00147261	19.65	0.0172649	21.6568
order.Enterobacteriales.id.3468.summary.txt.gz	rs61973590	G	C	-0.0605392	0.0133696	13570	5.95114e-06	0.00150869	20.5008	0.0172649	21.6568
order.Enterobacteriales.id.3468.summary.txt.gz	rs4792380	T	A	0.115598	0.0257683	12763	7.25562e-06	0.00157431	20.1215	0.0172649	21.6568
order.Desulfovibrionales.id.3156	rs6058181	T	C	0.0836765	0.0166098	15076	4.70959e-07	0.00168059	25.3759	0.0220071	26.0715
order.Desulfovibrionales.id.3156.summary.txt.gz	rs4506934	T	C	-0.0953383	0.0201367	15037	2.19535e-06	0.00148851	22.413	0.0220071	26.0715
order.Desulfovibrionales.id.3156.summary.txt.gz	rs11599763	C	T	-0.0554862	0.0117486	15144	2.32646e-06	0.00147067	22.3017	0.0220071	26.0715
order.Desulfovibrionales.id.3156.summary.txt.gz	rs2838334	A	G	0.0569024	0.0124223	15144	4.63523e-06	0.00138361	20.9796	0.0220071	26.0715
order.Desulfovibrionales.id.3156.summary.txt.gz	rs9928243	A	C	-0.0544713	0.0117811	15143	3.77094e-06	0.00140974	21.3751	0.0220071	26.0715
order.Desulfovibrionales.id.3156.summary.txt.gz	rs112381107	T	C	0.21009	0.0456974	4455	4.27747e-06	0.004722	21.1268	0.0220071	26.0715
order.Desulfovibrionales.id.3156.summary.txt.gz	rs16851319	C	G	-0.0729137	0.0150954	15130	1.36409e-06	0.00153964	23.3276	0.0220071	26.0715
order.Desulfovibrionales.id.3156.summary.txt.gz	rs17791387	G	A	-0.0727501	0.0154369	15047	2.44424e-06	0.00147385	22.2068	0.0220071	26.0715
order.Desulfovibrionales.id.3156.summary.txt.gz	rs186073	C	T	0.0529219	0.0118542	14841	8.02894e-06	0.00134117	19.9283	0.0220071	26.0715
order.Desulfovibrionales.id.3156.summary.txt.gz	rs2692012	G	A	0.112244	0.0253553	13082	9.5622e-06	0.00149577	19.5939	0.0220071	26.0715
order.Desulfovibrionales.id.3156.summary.txt.gz	rs62020470	G	A	-0.0573633	0.0129462	15144	9.38399e-06	0.00129474	19.6303	0.0220071	26.0715
order.Desulfovibrionales.id.3156.summary.txt.gz	rs3935584	T	C	-0.0524466	0.0115749	15142	5.86846e-06	0.00135404	20.5279	0.0220071	26.0715
order.Desulfovibrionales.id.3156.summary.txt.gz	rs55744759	G	A	-0.0773942	0.0170877	15144	5.91947e-06	0.00135277	20.5114	0.0220071	26.0715
order.Coriobacteriales.id.810	rs719099	G	A	0.0778402	0.0155815	17687	5.86301e-07	0.00140904	24.954	0.0261316	27.8888
order.Coriobacteriales.id.810.summary.txt.gz	rs240104	C	T	-0.0603429	0.0126849	17577	1.96432e-06	0.0012858	22.6271	0.0261316	27.8888
order.Coriobacteriales.id.810.summary.txt.gz	rs11250875	C	T	0.06075	0.0130939	17690	3.49139e-06	0.00121534	21.5232	0.0261316	27.8888
order.Coriobacteriales.id.810.summary.txt.gz	rs34739816	T	G	0.0965017	0.0207666	16593	3.36847e-06	0.00129972	21.5917	0.0261316	27.8888
order.Coriobacteriales.id.810.summary.txt.gz	rs76779974	G	C	0.0774888	0.0171877	16419	6.53222e-06	0.0012364	20.3231	0.0261316	27.8888
order.Coriobacteriales.id.810.summary.txt.gz	rs80046645	G	C	0.25584	0.0561995	3204	5.30506e-06	0.00642656	20.7109	0.0261316	27.8888
order.Coriobacteriales.id.810.summary.txt.gz	rs1816223	G	A	-0.0586265	0.0129006	17688	5.50697e-06	0.00116623	20.65	0.0261316	27.8888
order.Coriobacteriales.id.810.summary.txt.gz	rs67561917	G	A	-0.0714367	0.0154113	17333	3.56362e-06	0.00123808	21.4838	0.0261316	27.8888
order.Coriobacteriales.id.810.summary.txt.gz	rs3025411	G	A	0.0926543	0.0209468	15671	9.71963e-06	0.00124698	19.5632	0.0261316	27.8888
order.Coriobacteriales.id.810.summary.txt.gz	rs11656361	C	A	0.0773006	0.017553	16665	1.06348e-05	0.0011624	19.3915	0.0261316	27.8888
order.Coriobacteriales.id.810.summary.txt.gz	rs1397793	A	G	-0.0498855	0.0112446	17527	9.14851e-06	0.00112166	19.6792	0.0261316	27.8888
order.Coriobacteriales.id.810.summary.txt.gz	rs11073596	G	T	0.0510212	0.0114339	17527	8.10966e-06	0.00113478	19.9096	0.0261316	27.8888
order.Coriobacteriales.id.810.summary.txt.gz	rs2442778	A	G	-0.116408	0.0258545	13472	6.71785e-06	0.00150249	20.2689	0.0261316	27.8888
order.Coriobacteriales.id.810.summary.txt.gz	rs62448869	A	T	-0.0486059	0.0108982	17527	8.19673e-06	0.00113362	19.8892	0.0261316	27.8888
order.Coriobacteriales.id.810.summary.txt.gz	rs13307134	T	C	0.0565686	0.0126265	17527	7.45877e-06	0.00114388	20.0695	0.0261316	27.8888
order.Coriobacteriales.id.810.summary.txt.gz	rs12974142	A	G	0.0789796	0.0177205	17413	8.3127e-06	0.00113949	19.8623	0.0261316	27.8888
order.Coriobacteriales.id.810.summary.txt.gz	rs8010111	A	G	-0.103377	0.0229286	15996	6.52454e-06	0.00126919	20.3253	0.0261316	27.8888
order.Clostridiales.id.1863	rs6815608	C	T	0.104089	0.0210883	16731	7.97965e-07	0.00145403	24.3598	0.0198909	19.952
order.Clostridiales.id.1863.summary.txt.gz	rs112334273	A	G	0.0639383	0.0127404	18217	5.2068e-07	0.00138063	25.1829	0.0198909	19.952
order.Clostridiales.id.1863.summary.txt.gz	rs6814436	C	T	0.0741858	0.0150814	18336	8.69746e-07	0.0013179	24.1942	0.0198909	19.952
order.Clostridiales.id.1863.summary.txt.gz	rs72915163	C	T	-0.0580246	0.0120558	18317	1.48669e-06	0.00126308	23.1626	0.0198909	19.952
order.Clostridiales.id.1863.summary.txt.gz	rs2273429	G	A	-0.0726191	0.0153105	18337	2.10488e-06	0.00122535	22.4944	0.0198909	19.952
order.Clostridiales.id.1863.summary.txt.gz	rs10774377	G	A	0.0523003	0.0113859	18330	4.36047e-06	0.00114977	21.0972	0.0198909	19.952
order.Clostridiales.id.1863.summary.txt.gz	rs13179700	C	T	0.0510953	0.0109569	18338	3.11173e-06	0.00118446	21.744	0.0198909	19.952
order.Clostridiales.id.1863.summary.txt.gz	rs6934062	C	G	0.0522397	0.0116116	17859	6.82946e-06	0.00113206	20.2382	0.0198909	19.952
order.Clostridiales.id.1863.summary.txt.gz	rs3792064	A	G	0.0796705	0.0182521	17812	1.27119e-05	0.00106855	19.0511	0.0198909	19.952
order.Clostridiales.id.1863.summary.txt.gz	rs1842454	A	G	-0.0543676	0.012734	18340	1.95928e-05	0.000992932	18.2265	0.0198909	19.952
order.Clostridiales.id.1863.summary.txt.gz	rs76767978	A	G	0.0699806	0.0156318	18329	7.57706e-06	0.00109225	20.0395	0.0198909	19.952
order.Clostridiales.id.1863.summary.txt.gz	rs13105690	C	T	-0.0527441	0.011818	18340	8.08121e-06	0.00108489	19.9164	0.0198909	19.952
order.Clostridiales.id.1863.summary.txt.gz	rs72738886	C	T	0.0865333	0.0190392	16934	5.49338e-06	0.00121837	20.6546	0.0198909	19.952
order.Clostridiales.id.1863.summary.txt.gz	rs6126494	T	G	-0.0967501	0.0211699	17405	4.87319e-06	0.00119859	20.8841	0.0198909	19.952
order.Clostridiales.id.1863.summary.txt.gz	rs76860606	G	C	0.094122	0.0225117	17579	2.90201e-05	0.000993434	17.479	0.0198909	19.952
order.Clostridiales.id.1863.summary.txt.gz	rs290772	A	G	0.084254	0.0196297	17129	1.76941e-05	0.00107437	18.4205	0.0198909	19.952
order.Clostridiales.id.1863.summary.txt.gz	rs6442336	T	C	-0.0547729	0.0124169	18333	1.02827e-05	0.00106025	19.456	0.0198909	19.952
order.Burkholderiales.id.2874	rs62191117	G	A	0.0679995	0.0132471	16975	2.84893e-07	0.00154985	26.3464	0.0185252	24.6259
order.Burkholderiales.id.2874.summary.txt.gz	rs6087811	G	T	-0.101587	0.0198817	16135	3.22898e-07	0.00161546	26.1044	0.0185252	24.6259
order.Burkholderiales.id.2874.summary.txt.gz	rs4033856	T	C	0.0833446	0.0167489	15897	6.4872e-07	0.00155521	24.7586	0.0185252	24.6259
order.Burkholderiales.id.2874.summary.txt.gz	rs2367850	C	G	0.06333	0.0130595	16664	1.23874e-06	0.0014092	23.5133	0.0185252	24.6259
order.Burkholderiales.id.2874.summary.txt.gz	rs62395635	C	T	0.109911	0.0236375	15062	3.32163e-06	0.00143342	21.6183	0.0185252	24.6259
order.Burkholderiales.id.2874.summary.txt.gz	rs2321387	A	G	-0.0508514	0.0109588	17095	3.47992e-06	0.00125796	21.5294	0.0185252	24.6259
order.Burkholderiales.id.2874.summary.txt.gz	rs7638039	C	T	0.0580987	0.012673	17078	4.55217e-06	0.00122914	21.0146	0.0185252	24.6259
order.Burkholderiales.id.2874.summary.txt.gz	rs2613606	T	C	-0.0499561	0.0109264	17092	4.82943e-06	0.00122152	20.9013	0.0185252	24.6259
order.Burkholderiales.id.2874.summary.txt.gz	rs72747231	G	C	-0.133729	0.0290738	11315	4.23252e-06	0.00186629	21.1528	0.0185252	24.6259
order.Burkholderiales.id.2874.summary.txt.gz	rs1928341	G	A	0.0507782	0.0110587	17096	4.39649e-06	0.00123174	21.0812	0.0185252	24.6259
order.Burkholderiales.id.2874.summary.txt.gz	rs9964679	G	A	0.052509	0.011504	17097	5.00849e-06	0.0012171	20.8316	0.0185252	24.6259
order.Burkholderiales.id.2874.summary.txt.gz	rs1511453	G	A	0.0910999	0.0199479	17032	4.95024e-06	0.00122305	20.854	0.0185252	24.6259
order.Burkholderiales.id.2874.summary.txt.gz	rs75242906	T	C	-0.120974	0.0281273	10766	1.70058e-05	0.00171527	18.4948	0.0185252	24.6259
order.Bifidobacteriales.id.432	rs182549	T	C	0.11707	0.0126703	14915	2.47237e-20	0.0056913	85.3602	0.0305016	26.0359
order.Bifidobacteriales.id.432.summary.txt.gz	rs7322849	C	T	0.110676	0.0200996	14915	3.66295e-08	0.00202874	30.3161	0.0305016	26.0359
order.Bifidobacteriales.id.432.summary.txt.gz	rs76671854	G	C	-0.0892981	0.0183177	13923	1.08827e-06	0.001704	23.7619	0.0305016	26.0359
order.Bifidobacteriales.id.432.summary.txt.gz	rs4957061	C	T	0.0569873	0.0116907	14795	1.09047e-06	0.00160347	23.7582	0.0305016	26.0359
order.Bifidobacteriales.id.432.summary.txt.gz	rs10841473	C	G	-0.0613031	0.0128844	14914	1.95601e-06	0.00151559	22.6347	0.0305016	26.0359
order.Bifidobacteriales.id.432.summary.txt.gz	rs4567981	A	T	0.0577763	0.0117388	14795	8.57486e-07	0.00163465	24.2209	0.0305016	26.0359
order.Bifidobacteriales.id.432.summary.txt.gz	rs13020688	A	G	0.0584045	0.0122081	14795	1.71788e-06	0.00154457	22.8841	0.0305016	26.0359
order.Bifidobacteriales.id.432.summary.txt.gz	rs677208	C	G	0.0728589	0.0164821	14915	9.84747e-06	0.00130843	19.5382	0.0305016	26.0359
order.Bifidobacteriales.id.432.summary.txt.gz	rs12446429	C	T	0.0810099	0.019073	14008	2.1631e-05	0.00128618	18.0374	0.0305016	26.0359
order.Bifidobacteriales.id.432.summary.txt.gz	rs540489	G	T	-0.0632518	0.013817	14688	4.69794e-06	0.00142475	20.9538	0.0305016	26.0359
order.Bifidobacteriales.id.432.summary.txt.gz	rs857444	T	C	0.0553965	0.0120669	14914	4.41617e-06	0.00141112	21.0723	0.0305016	26.0359
order.Bifidobacteriales.id.432.summary.txt.gz	rs10857328	A	T	0.0562	0.0126395	14915	8.73314e-06	0.00132377	19.7676	0.0305016	26.0359
order.Bifidobacteriales.id.432.summary.txt.gz	rs10831953	A	G	0.0537537	0.0123746	14915	1.39988e-05	0.00126352	18.8668	0.0305016	26.0359
order.Bifidobacteriales.id.432.summary.txt.gz	rs7174549	T	C	0.0551726	0.0124655	14915	9.59801e-06	0.00131171	19.5872	0.0305016	26.0359
order.Bifidobacteriales.id.432.summary.txt.gz	rs73797465	G	T	-0.0942612	0.0208421	14795	6.10764e-06	0.0013806	20.4514	0.0305016	26.0359
order.Bifidobacteriales.id.432.summary.txt.gz	rs10496759	C	G	0.0637133	0.0144305	14914	1.00926e-05	0.00130537	19.4912	0.0305016	26.0359
order.Bifidobacteriales.id.432.summary.txt.gz	rs55888705	G	A	0.053673	0.0120586	14914	8.54695e-06	0.00132662	19.8088	0.0305016	26.0359
order.Bifidobacteriales.id.432.summary.txt.gz	rs6899771	G	A	-0.0914312	0.0202604	14150	6.39735e-06	0.00143719	20.3626	0.0305016	26.0359
order.Bacteroidales.id.913	rs55773148	A	G	-0.121514	0.0236759	11349	2.8611e-07	0.00231565	26.3366	0.0311543	22.7745
order.Bacteroidales.id.913.summary.txt.gz	rs73846128	G	A	-0.0648523	0.013349	18334	1.18451e-06	0.00128569	23.5996	0.0311543	22.7745
order.Bacteroidales.id.913.summary.txt.gz	rs12938514	G	A	-0.199979	0.0416024	3350	1.53276e-06	0.0068502	23.0926	0.0311543	22.7745
order.Bacteroidales.id.913.summary.txt.gz	rs111845179	C	T	0.102648	0.0213843	16393	1.58545e-06	0.00140359	23.0386	0.0311543	22.7745
order.Bacteroidales.id.913.summary.txt.gz	rs2032750	C	T	-0.0508393	0.0106807	17853	1.93683e-06	0.00126746	22.6542	0.0311543	22.7745
order.Bacteroidales.id.913.summary.txt.gz	rs7546249	A	T	-0.0567113	0.0118386	18333	1.66472e-06	0.00125015	22.9452	0.0311543	22.7745
order.Bacteroidales.id.913.summary.txt.gz	rs929878	T	C	-0.0548532	0.012153	18334	6.37455e-06	0.00110994	20.3701	0.0311543	22.7745
order.Bacteroidales.id.913.summary.txt.gz	rs13291434	C	T	0.0694656	0.0149789	17400	3.52569e-06	0.0012345	21.5044	0.0311543	22.7745
order.Bacteroidales.id.913.summary.txt.gz	rs17343978	C	A	-0.0552057	0.0120278	18334	4.43558e-06	0.00114773	21.0645	0.0311543	22.7745
order.Bacteroidales.id.913.summary.txt.gz	rs72706335	C	T	-0.22241	0.0493458	3819	6.56994e-06	0.00529119	20.3039	0.0311543	22.7745
order.Bacteroidales.id.913.summary.txt.gz	rs11146701	G	A	0.0473596	0.010541	18220	7.02616e-06	0.00110668	20.1839	0.0311543	22.7745
order.Bacteroidales.id.913.summary.txt.gz	rs62531359	G	T	0.0655728	0.0149891	18320	1.21593e-05	0.00104357	19.136	0.0311543	22.7745
order.Bacteroidales.id.913.summary.txt.gz	rs1505366	G	T	-0.107337	0.0241244	11853	8.61467e-06	0.00166737	19.793	0.0311543	22.7745
order.Bacteroidales.id.913.summary.txt.gz	rs79585701	C	A	0.0646823	0.0149628	18334	1.54014e-05	0.00101823	18.6851	0.0311543	22.7745
order.Bacteroidales.id.913.summary.txt.gz	rs4916508	A	G	-0.0466729	0.0105312	18324	9.34266e-06	0.00107074	19.6392	0.0311543	22.7745
order.Bacteroidales.id.913.summary.txt.gz	rs62575403	T	C	0.140055	0.0311128	9668	6.74706e-06	0.00209157	20.2595	0.0311543	22.7745
order.Bacillales.id.1674	rs74887130	G	C	-0.192166	0.0358817	3218	8.53035e-08	0.00883418	28.6639	0.073728	23.1988
order.Bacillales.id.1674.summary.txt.gz	rs4617108	G	A	0.248861	0.0525929	3018	2.22499e-06	0.00736427	22.3754	0.073728	23.1988
order.Bacillales.id.1674.summary.txt.gz	rs62640857	G	A	0.148238	0.0326455	3235	5.60341e-06	0.00633339	20.6064	0.073728	23.1988
order.Bacillales.id.1674.summary.txt.gz	rs1287018	A	G	0.141125	0.0319309	3207	9.88373e-06	0.0060541	19.5216	0.073728	23.1988
order.Bacillales.id.1674.summary.txt.gz	rs10410917	C	T	0.11471	0.0250025	3239	4.47612e-06	0.00645675	21.0363	0.073728	23.1988
order.Bacillales.id.1674.summary.txt.gz	rs74420793	G	A	-0.164413	0.0353763	3077	3.35911e-06	0.00697078	21.5856	0.073728	23.1988
order.Bacillales.id.1674.summary.txt.gz	rs11034576	G	A	0.205765	0.0453311	3076	5.64821e-06	0.0066537	20.5905	0.073728	23.1988
order.Bacillales.id.1674.summary.txt.gz	rs10233278	C	T	-0.116319	0.0248527	3239	2.86432e-06	0.00671757	21.8918	0.073728	23.1988
order.Bacillales.id.1674.summary.txt.gz	rs11207728	A	G	-0.14455	0.0316912	3239	5.08585e-06	0.00638219	20.7918	0.073728	23.1988
order.Bacillales.id.1674.summary.txt.gz	rs11844714	G	A	-0.143245	0.0320272	3239	7.72681e-06	0.00613816	19.992	0.073728	23.1988
order.Bacillales.id.1674.summary.txt.gz	rs12522021	A	T	0.174339	0.0400515	3235	1.34369e-05	0.00582291	18.9357	0.073728	23.1988
order.Actinomycetales.id.420	rs35011108	G	A	0.241546	0.0503803	3630	1.63121e-06	0.00629259	22.9741	0.0170693	12.5867
order.Actinomycetales.id.420.summary.txt.gz	rs2889192	T	G	0.0884052	0.0194997	7711	5.79669e-06	0.00265848	20.5489	0.0170693	12.5867
order.Actinomycetales.id.420.summary.txt.gz	rs34583783	T	G	0.123688	0.0264254	7711	2.85975e-06	0.00283314	21.9027	0.0170693	12.5867
order.Actinomycetales.id.420.summary.txt.gz	rs4073240	A	G	0.074973	0.0164672	7711	5.29178e-06	0.00268099	20.7233	0.0170693	12.5867
order.Actinomycetales.id.420.summary.txt.gz	rs58484246	C	T	0.075828	0.0168997	7711	7.22505e-06	0.00260411	20.1275	0.0170693	12.5867
family.unknownfamily.id.1000006161	rs60583455	C	T	0.108934	0.021177	4773	2.68995e-07	0.0055132	26.4493	0.076335	23.1159
family.unknownfamily.id.1000006161.summary.txt.gz	rs2172426	T	C	-0.10212	0.0198947	5099	2.85118e-07	0.00514072	26.3376	0.076335	23.1159
family.unknownfamily.id.1000006161.summary.txt.gz	rs11251024	A	G	0.104201	0.0206737	5107	4.64871e-07	0.00494979	25.3944	0.076335	23.1159
family.unknownfamily.id.1000006161.summary.txt.gz	rs13219468	C	G	0.115344	0.0236958	5104	1.12913e-06	0.00462086	23.6851	0.076335	23.1159
family.unknownfamily.id.1000006161.summary.txt.gz	rs267959	G	A	0.0988612	0.0209676	5107	2.41758e-06	0.00433415	22.2221	0.076335	23.1159
family.unknownfamily.id.1000006161.summary.txt.gz	rs11606187	G	A	-0.154539	0.0326288	5102	2.17674e-06	0.00437753	22.4236	0.076335	23.1159
family.unknownfamily.id.1000006161.summary.txt.gz	rs7911787	T	G	-0.223071	0.0470232	3879	2.09709e-06	0.00576803	22.4924	0.076335	23.1159
family.unknownfamily.id.1000006161.summary.txt.gz	rs72671304	C	T	0.172322	0.0370028	4887	3.20862e-06	0.0044182	21.6787	0.076335	23.1159
family.unknownfamily.id.1000006161.summary.txt.gz	rs13385922	C	T	0.0929494	0.0201348	5106	3.90545e-06	0.00415631	21.3024	0.076335	23.1159
family.unknownfamily.id.1000006161.summary.txt.gz	rs4383094	C	T	0.149188	0.0320662	5091	3.27936e-06	0.00423377	21.6372	0.076335	23.1159
family.unknownfamily.id.1000006161.summary.txt.gz	rs55921101	T	A	-0.109245	0.0236201	5105	3.74399e-06	0.00417285	21.3833	0.076335	23.1159
family.unknownfamily.id.1000006161.summary.txt.gz	rs9542068	C	T	0.0990709	0.0218149	5107	5.5875e-06	0.00402224	20.6165	0.076335	23.1159
family.unknownfamily.id.1000006161.summary.txt.gz	rs2930903	G	C	0.0908335	0.0209434	4789	1.44375e-05	0.00391247	18.8026	0.076335	23.1159
family.unknownfamily.id.1000006161.summary.txt.gz	rs60775321	C	T	-0.0962425	0.0213842	5101	6.7748e-06	0.00395524	20.2479	0.076335	23.1159
family.unknownfamily.id.1000006161.summary.txt.gz	rs166849	A	G	0.0911053	0.0202239	5107	6.64278e-06	0.00395793	20.2855	0.076335	23.1159
family.unknownfamily.id.1000006161.summary.txt.gz	rs6051857	G	A	-0.134267	0.029288	5085	4.55394e-06	0.00411599	21.008	0.076335	23.1159
family.unknownfamily.id.1000006161.summary.txt.gz	rs80270230	C	G	0.176113	0.0393214	4261	7.50606e-06	0.00468569	20.0503	0.076335	23.1159
family.unknownfamily.id.1000005471	rs74603314	C	T	0.230767	0.0489701	4033	2.44806e-06	0.00547612	22.1958	0.0365168	9.51312
family.unknownfamily.id.1000005471.summary.txt.gz	rs76373661	A	G	0.0908218	0.0202986	10359	7.66656e-06	0.00192882	20.0154	0.0365168	9.51312
family.unknownfamily.id.1000005471.summary.txt.gz	rs17235252	C	T	-0.122002	0.0255463	9531	1.79059e-06	0.00238728	22.8028	0.0365168	9.51312
family.unknownfamily.id.1000005471.summary.txt.gz	rs638542	A	G	-0.070592	0.0157049	9970	6.96023e-06	0.00202239	20.2001	0.0365168	9.51312
family.unknownfamily.id.1000005471.summary.txt.gz	rs62188991	C	G	-0.110864	0.0241355	9531	4.36083e-06	0.00220887	21.0949	0.0365168	9.51312
family.unknownfamily.id.1000005471.summary.txt.gz	rs949341	A	G	0.0656602	0.0147216	10355	8.19158e-06	0.00191738	19.8888	0.0365168	9.51312
family.unknownfamily.id.1000005471.summary.txt.gz	rs13100746	T	C	0.0638979	0.0142685	10359	7.52623e-06	0.00193222	20.0507	0.0365168	9.51312
family.unknownfamily.id.1000005471.summary.txt.gz	rs515984	C	T	-0.0875451	0.0190685	10359	4.40959e-06	0.00203062	21.0739	0.0365168	9.51312
family.unknownfamily.id.1000005471.summary.txt.gz	rs7706512	A	G	0.0657351	0.0138979	10359	2.24686e-06	0.00215496	22.3672	0.0365168	9.51312
family.unknownfamily.id.1000005471.summary.txt.gz	rs11779863	A	G	-0.0772768	0.0172171	10353	7.17645e-06	0.00194209	20.1417	0.0365168	9.51312
family.unknownfamily.id.1000005471.summary.txt.gz	rs7801843	G	A	-0.0869495	0.0194509	10359	7.81488e-06	0.0019253	19.9788	0.0365168	9.51312
family.unknownfamily.id.1000005471.summary.txt.gz	rs10071529	C	G	0.125105	0.0278674	10147	7.14653e-06	0.00198223	20.1496	0.0365168	9.51312
family.unknownfamily.id.1000005471.summary.txt.gz	rs739151	G	C	0.0652659	0.0139773	10337	3.02042e-06	0.00210483	21.7993	0.0365168	9.51312
family.unknownfamily.id.1000005471.summary.txt.gz	rs114184530	C	T	-0.154545	0.0339992	7196	5.47949e-06	0.00286309	20.6562	0.0365168	9.51312
family.unknownfamily.id.1000005471.summary.txt.gz	rs12566890	G	T	-0.103134	0.0241775	10339	1.99285e-05	0.00175686	18.1926	0.0365168	9.51312
family.unknownfamily.id.1000005471.summary.txt.gz	rs3932485	T	C	0.0626209	0.0141623	10359	9.79483e-06	0.00188379	19.5472	0.0365168	9.51312
family.unknownfamily.id.1000001214	rs9864379	C	T	-0.160521	0.0292752	5768	4.1774e-08	0.0051854	30.0549	0.0492452	24.8404
family.unknownfamily.id.1000001214.summary.txt.gz	rs11150282	C	T	0.098235	0.0197127	5864	6.24938e-07	0.00421709	24.8253	0.0492452	24.8404
family.unknownfamily.id.1000001214.summary.txt.gz	rs16851659	C	G	-0.0895168	0.0186555	5875	1.59931e-06	0.0039038	23.0169	0.0492452	24.8404
family.unknownfamily.id.1000001214.summary.txt.gz	rs4129395	A	G	0.0904264	0.0185253	5878	1.05426e-06	0.00403713	23.8183	0.0492452	24.8404
family.unknownfamily.id.1000001214.summary.txt.gz	rs1221147	A	T	0.126305	0.0279161	5759	6.0554e-06	0.00354195	20.4635	0.0492452	24.8404
family.unknownfamily.id.1000001214.summary.txt.gz	rs79790072	C	T	0.226103	0.0488017	4104	3.60246e-06	0.00520318	21.4551	0.0492452	24.8404
family.unknownfamily.id.1000001214.summary.txt.gz	rs73074665	T	A	0.164631	0.0356037	5749	3.76416e-06	0.00370536	21.3739	0.0492452	24.8404
family.unknownfamily.id.1000001214.summary.txt.gz	rs113884518	C	T	-0.20591	0.0455376	4434	6.1329e-06	0.00459008	20.437	0.0492452	24.8404
family.unknownfamily.id.1000001214.summary.txt.gz	rs789069	C	A	-0.10413	0.0234459	5870	8.94255e-06	0.00334905	19.7182	0.0492452	24.8404
family.unknownfamily.id.1000001214.summary.txt.gz	rs367480	A	G	-0.0841649	0.0185948	5878	6.00358e-06	0.00347327	20.4801	0.0492452	24.8404
family.unknownfamily.id.1000001214.summary.txt.gz	rs8028558	G	A	0.08346	0.0188504	5875	9.53359e-06	0.00332553	19.596	0.0492452	24.8404
family.unknownfamily.id.1000001214.summary.txt.gz	rs28678345	C	T	0.213083	0.0471377	4315	6.17118e-06	0.00471334	20.4249	0.0492452	24.8404
family.Victivallaceae.id.2255	rs4396289	T	C	-0.152918	0.0288525	3913	1.15821e-07	0.00712739	28.0753	0.0857825	26.1254
family.Victivallaceae.id.2255.summary.txt.gz	rs34296005	A	T	0.127903	0.0257466	3915	6.77289e-07	0.00626414	24.6661	0.0857825	26.1254
family.Victivallaceae.id.2255.summary.txt.gz	rs2944282	C	T	-0.124197	0.0257026	3555	1.35122e-06	0.00652505	23.3358	0.0857825	26.1254
family.Victivallaceae.id.2255.summary.txt.gz	rs6545794	G	A	-0.197786	0.0410495	3916	1.44846e-06	0.00589336	23.2034	0.0857825	26.1254
family.Victivallaceae.id.2255.summary.txt.gz	rs2546105	T	A	0.126643	0.0257111	3917	8.40834e-07	0.00615589	24.2496	0.0857825	26.1254
family.Victivallaceae.id.2255.summary.txt.gz	rs62570196	T	C	-0.246101	0.0483077	3091	3.49746e-07	0.00832655	25.9367	0.0857825	26.1254
family.Victivallaceae.id.2255.summary.txt.gz	rs7077363	A	G	0.148942	0.0318366	3912	2.89224e-06	0.00556365	21.8756	0.0857825	26.1254
family.Victivallaceae.id.2255.summary.txt.gz	rs67832247	T	C	-0.123489	0.0266695	3555	3.6505e-06	0.00599482	21.4281	0.0857825	26.1254
family.Victivallaceae.id.2255.summary.txt.gz	rs34962571	C	A	-0.186945	0.0418412	3237	7.89625e-06	0.00612928	19.9505	0.0857825	26.1254
family.Victivallaceae.id.2255.summary.txt.gz	rs7860510	C	G	0.164855	0.0375128	3912	1.10955e-05	0.00491258	19.303	0.0857825	26.1254
family.Victivallaceae.id.2255.summary.txt.gz	rs7627405	T	C	-0.134158	0.0301427	3555	8.55678e-06	0.00554134	19.7981	0.0857825	26.1254
family.Victivallaceae.id.2255.summary.txt.gz	rs61702987	C	T	0.145501	0.0300007	3906	1.23508e-06	0.00598591	23.5097	0.0857825	26.1254
family.Victivallaceae.id.2255.summary.txt.gz	rs7314815	A	G	0.101088	0.0225594	3912	7.4304e-06	0.00510649	20.0688	0.0857825	26.1254
family.Victivallaceae.id.2255.summary.txt.gz	rs11671100	C	A	-0.160034	0.0349472	3331	4.66499e-06	0.00625606	20.9575	0.0857825	26.1254
family.Verrucomicrobiaceae.id.4036	rs11729256	C	T	0.0749798	0.0150177	11861	5.95195e-07	0.00209725	24.9235	0.025129	25.4503
family.Verrucomicrobiaceae.id.4036.summary.txt.gz	rs4936098	G	A	0.0648691	0.0135928	11858	1.82124e-06	0.00191696	22.7711	0.025129	25.4503
family.Verrucomicrobiaceae.id.4036.summary.txt.gz	rs9349825	G	A	-0.0704354	0.0147128	11858	1.68992e-06	0.00192904	22.9149	0.025129	25.4503
family.Verrucomicrobiaceae.id.4036.summary.txt.gz	rs74542928	C	T	0.112124	0.0236422	11216	2.11056e-06	0.00200131	22.4877	0.025129	25.4503
family.Verrucomicrobiaceae.id.4036.summary.txt.gz	rs2602429	T	C	0.0745516	0.0156195	11690	1.81515e-06	0.001945	22.7775	0.025129	25.4503
family.Verrucomicrobiaceae.id.4036.summary.txt.gz	rs4242783	A	G	0.0687992	0.0147694	11690	3.18926e-06	0.00185278	21.6955	0.025129	25.4503
family.Verrucomicrobiaceae.id.4036.summary.txt.gz	rs11184341	C	G	0.0655301	0.014223	11864	4.079e-06	0.00178603	21.2238	0.025129	25.4503
family.Verrucomicrobiaceae.id.4036.summary.txt.gz	rs61779207	A	G	-0.0758811	0.0167762	11591	6.09278e-06	0.00176195	20.4553	0.025129	25.4503
family.Verrucomicrobiaceae.id.4036.summary.txt.gz	rs117107102	G	A	0.204683	0.0431573	4975	2.10865e-06	0.00450094	22.4844	0.025129	25.4503
family.Verrucomicrobiaceae.id.4036.summary.txt.gz	rs12908520	A	G	0.0619104	0.0130946	11863	2.2682e-06	0.00188075	22.3496	0.025129	25.4503
family.Verrucomicrobiaceae.id.4036.summary.txt.gz	rs111862613	C	T	0.0907065	0.0196746	11621	4.02034e-06	0.00182569	21.2515	0.025129	25.4503
family.Verrucomicrobiaceae.id.4036.summary.txt.gz	rs941682	A	G	-0.0631526	0.0143767	11809	1.11954e-05	0.00163132	19.2925	0.025129	25.4503
family.Veillonellaceae.id.2172	rs12741784	T	C	-0.0621452	0.0119266	15867	1.88194e-07	0.00170822	27.1473	0.0410734	32.3182
family.Veillonellaceae.id.2172.summary.txt.gz	rs79535861	C	A	0.100666	0.0207016	15061	1.15775e-06	0.00156757	23.643	0.0410734	32.3182
family.Veillonellaceae.id.2172.summary.txt.gz	rs111810795	T	C	-0.0867108	0.0180573	15605	1.57112e-06	0.00147548	23.056	0.0410734	32.3182
family.Veillonellaceae.id.2172.summary.txt.gz	rs12186441	A	G	0.208096	0.0453999	5236	4.56994e-06	0.00399649	21.0015	0.0410734	32.3182
family.Veillonellaceae.id.2172.summary.txt.gz	rs4797169	C	T	0.0587799	0.0128297	15974	4.61522e-06	0.00131233	20.9881	0.0410734	32.3182
family.Veillonellaceae.id.2172.summary.txt.gz	rs12668619	G	A	0.055301	0.0117654	15971	2.59759e-06	0.00138141	22.0902	0.0410734	32.3182
family.Veillonellaceae.id.2172.summary.txt.gz	rs2175069	G	A	-0.0526752	0.0114886	15976	4.54025e-06	0.00131412	21.0194	0.0410734	32.3182
family.Veillonellaceae.id.2172.summary.txt.gz	rs1442060	A	G	-0.0514024	0.0112125	15976	4.55279e-06	0.00131379	21.0141	0.0410734	32.3182
family.Veillonellaceae.id.2172.summary.txt.gz	rs1447205	C	G	-0.0520689	0.0115656	15971	6.72979e-06	0.00126748	20.266	0.0410734	32.3182
family.Veillonellaceae.id.2172.summary.txt.gz	rs114889439	G	A	-0.253809	0.0539169	3268	2.5088e-06	0.00673516	22.1462	0.0410734	32.3182
family.Veillonellaceae.id.2172.summary.txt.gz	rs4461038	G	A	-0.0554965	0.0119467	15973	3.39539e-06	0.00134915	21.5764	0.0410734	32.3182
family.Veillonellaceae.id.2172.summary.txt.gz	rs6909981	T	C	-0.0638697	0.0141765	15976	6.62748e-06	0.00126891	20.2953	0.0410734	32.3182
family.Veillonellaceae.id.2172.summary.txt.gz	rs2561116	G	T	-0.083617	0.0187159	15976	7.90667e-06	0.00124783	19.9578	0.0410734	32.3182
family.Veillonellaceae.id.2172.summary.txt.gz	rs73557284	G	A	0.205194	0.0467174	3075	1.12187e-05	0.00623464	19.2792	0.0410734	32.3182
family.Veillonellaceae.id.2172.summary.txt.gz	rs9345168	A	C	0.0509102	0.0113253	15976	6.94827e-06	0.00126326	20.2049	0.0410734	32.3182
family.Veillonellaceae.id.2172.summary.txt.gz	rs11700976	A	C	0.0503337	0.0113763	15971	9.66976e-06	0.00122419	19.5731	0.0410734	32.3182
family.Veillonellaceae.id.2172.summary.txt.gz	rs6692542	G	A	0.0534397	0.0118254	15976	6.21108e-06	0.00127666	20.4195	0.0410734	32.3182
family.Veillonellaceae.id.2172.summary.txt.gz	rs2585520	T	G	-0.0904972	0.0200428	15501	6.32581e-06	0.00131348	20.3844	0.0410734	32.3182
family.Veillonellaceae.id.2172.summary.txt.gz	rs75768969	G	C	-0.0703773	0.0156855	15975	7.23075e-06	0.00125858	20.1287	0.0410734	32.3182
family.Veillonellaceae.id.2172.summary.txt.gz	rs1693340	C	T	0.0818934	0.018245	15058	7.17141e-06	0.00133617	20.1443	0.0410734	32.3182
family.Veillonellaceae.id.2172.summary.txt.gz	rs4263802	A	G	0.050942	0.0114921	15976	9.30277e-06	0.00122843	19.647	0.0410734	32.3182
family.Streptococcaceae.id.1850	rs11110281	C	T	-0.130554	0.0225943	15316	7.55102e-09	0.00217516	33.3831	0.0235765	21.7283
family.Streptococcaceae.id.1850.summary.txt.gz	rs2952251	G	A	-0.0639298	0.0126525	16612	4.35491e-07	0.0015345	25.5272	0.0235765	21.7283
family.Streptococcaceae.id.1850.summary.txt.gz	rs4968759	G	A	-0.0544035	0.0111271	16624	1.01212e-06	0.00143591	23.9021	0.0235765	21.7283
family.Streptococcaceae.id.1850.summary.txt.gz	rs395407	C	G	-0.0826855	0.0172536	16088	1.64831e-06	0.00142553	22.9639	0.0235765	21.7283
family.Streptococcaceae.id.1850.summary.txt.gz	rs35344081	A	G	0.0609349	0.0129703	16624	2.62693e-06	0.00132592	22.0688	0.0235765	21.7283
family.Streptococcaceae.id.1850.summary.txt.gz	rs2370083	T	G	-0.0842751	0.0184509	16516	4.9352e-06	0.00126156	20.8597	0.0235765	21.7283
family.Streptococcaceae.id.1850.summary.txt.gz	rs10028567	T	C	-0.0934027	0.0190343	16549	9.24521e-07	0.00145291	24.0763	0.0235765	21.7283
family.Streptococcaceae.id.1850.summary.txt.gz	rs72739637	G	A	0.0927983	0.0192021	15111	1.34682e-06	0.00154319	23.3521	0.0235765	21.7283
family.Streptococcaceae.id.1850.summary.txt.gz	rs16950051	G	A	0.107008	0.0236973	14431	6.31372e-06	0.00141098	20.3878	0.0235765	21.7283
family.Streptococcaceae.id.1850.summary.txt.gz	rs11720390	A	G	0.103043	0.0226649	15421	5.45758e-06	0.00133856	20.6669	0.0235765	21.7283
family.Streptococcaceae.id.1850.summary.txt.gz	rs77968078	A	G	-0.0993013	0.0224788	15519	9.98206e-06	0.0012559	19.5123	0.0235765	21.7283
family.Streptococcaceae.id.1850.summary.txt.gz	rs7916711	G	A	0.0959639	0.021545	15515	8.42422e-06	0.00127707	19.8365	0.0235765	21.7283
family.Streptococcaceae.id.1850.summary.txt.gz	rs957755	G	T	-0.0642449	0.0142702	16627	6.73104e-06	0.00121751	20.2658	0.0235765	21.7283
family.Streptococcaceae.id.1850.summary.txt.gz	rs6806351	C	T	-0.0619209	0.0135744	16198	5.0766e-06	0.00128297	20.8056	0.0235765	21.7283
family.Streptococcaceae.id.1850.summary.txt.gz	rs9903102	A	C	-0.0693015	0.0154096	16623	6.88261e-06	0.00121524	20.2232	0.0235765	21.7283
family.Streptococcaceae.id.1850.summary.txt.gz	rs57646748	A	G	-0.088021	0.019876	16160	9.4884e-06	0.00121213	19.6093	0.0235765	21.7283
family.Streptococcaceae.id.1850.summary.txt.gz	rs6563952	C	G	0.0801931	0.0178576	16627	7.09898e-06	0.0012114	20.164	0.0235765	21.7283
family.Ruminococcaceae.id.2050	rs117677831	A	G	0.0984657	0.0188897	15835	1.86153e-07	0.00171299	27.1684	0.0219062	29.5302
family.Ruminococcaceae.id.2050.summary.txt.gz	rs2113833	C	T	0.169146	0.0355009	4140	1.89269e-06	0.00545343	22.69	0.0219062	29.5302
family.Ruminococcaceae.id.2050.summary.txt.gz	rs17376049	C	T	0.0848534	0.0172114	18333	8.21987e-07	0.00132403	24.303	0.0219062	29.5302
family.Ruminococcaceae.id.2050.summary.txt.gz	rs56199908	C	T	-0.199327	0.0410444	5618	1.19559e-06	0.00418044	23.5759	0.0219062	29.5302
family.Ruminococcaceae.id.2050.summary.txt.gz	rs10093275	T	C	0.0534595	0.011677	18335	4.6899e-06	0.00114186	20.9576	0.0219062	29.5302
family.Ruminococcaceae.id.2050.summary.txt.gz	rs76724913	G	T	0.0901053	0.0203104	17516	9.14744e-06	0.00112238	19.6794	0.0219062	29.5302
family.Ruminococcaceae.id.2050.summary.txt.gz	rs1612733	C	T	0.108708	0.0238006	15016	4.93661e-06	0.00138737	20.8589	0.0219062	29.5302
family.Ruminococcaceae.id.2050.summary.txt.gz	rs2426816	A	T	-0.0480152	0.0106011	17774	5.91919e-06	0.00115284	20.5118	0.0219062	29.5302
family.Ruminococcaceae.id.2050.summary.txt.gz	rs3009418	A	C	0.0927607	0.0210123	16407	1.01203e-05	0.00118641	19.4862	0.0219062	29.5302
family.Ruminococcaceae.id.2050.summary.txt.gz	rs10166469	C	T	-0.053336	0.0120209	18314	9.1248e-06	0.00107378	19.6843	0.0219062	29.5302
family.Ruminococcaceae.id.2050.summary.txt.gz	rs1158100	G	A	-0.0490539	0.0109865	18333	8.00932e-06	0.00108624	19.9335	0.0219062	29.5302
family.Ruminococcaceae.id.2050.summary.txt.gz	rs499272	C	G	0.0706431	0.016046	17854	1.06991e-05	0.00108443	19.3802	0.0219062	29.5302
family.Rikenellaceae.id.967	rs9603208	T	G	0.0821173	0.0159596	17680	2.67044e-07	0.00149519	26.4715	0.0289146	25.037
family.Rikenellaceae.id.967.summary.txt.gz	rs1939881	A	G	-0.105589	0.0206213	17434	3.04862e-07	0.00150162	26.2157	0.0289146	25.037
family.Rikenellaceae.id.967.summary.txt.gz	rs67705352	G	T	-0.0549688	0.0110534	17676	6.59143e-07	0.00139718	24.7282	0.0289146	25.037
family.Rikenellaceae.id.967.summary.txt.gz	rs4264350	C	T	-0.0526393	0.0108555	17668	1.24027e-06	0.0013291	23.5111	0.0289146	25.037
family.Rikenellaceae.id.967.summary.txt.gz	rs62532512	A	C	-0.0504257	0.0107399	17672	2.66397e-06	0.00124587	22.042	0.0289146	25.037
family.Rikenellaceae.id.967.summary.txt.gz	rs67281112	C	G	0.0635814	0.0137451	17199	3.73265e-06	0.00124256	21.395	0.0289146	25.037
family.Rikenellaceae.id.967.summary.txt.gz	rs6837275	G	A	0.0570355	0.011887	17199	1.60144e-06	0.00133679	23.0195	0.0289146	25.037
family.Rikenellaceae.id.967.summary.txt.gz	rs9578457	A	G	-0.141478	0.0315848	9400	7.48801e-06	0.00212996	20.0601	0.0289146	25.037
family.Rikenellaceae.id.967.summary.txt.gz	rs77885767	T	C	-0.156209	0.0336482	8478	3.44337e-06	0.00253568	21.5471	0.0289146	25.037
family.Rikenellaceae.id.967.summary.txt.gz	rs59663348	A	G	0.0570915	0.0125048	17678	4.98107e-06	0.00117774	20.8422	0.0289146	25.037
family.Rikenellaceae.id.967.summary.txt.gz	rs8130320	G	A	-0.048924	0.0106843	17680	4.67122e-06	0.00118454	20.9652	0.0289146	25.037
family.Rikenellaceae.id.967.summary.txt.gz	rs74474130	G	T	0.137747	0.0295688	11055	3.18462e-06	0.00195925	21.6981	0.0289146	25.037
family.Rikenellaceae.id.967.summary.txt.gz	rs7242694	T	C	-0.0618674	0.0134882	17199	4.50153e-06	0.00122174	21.036	0.0289146	25.037
family.Rikenellaceae.id.967.summary.txt.gz	rs36021379	G	A	-0.0656005	0.0144903	17199	5.97678e-06	0.00119026	20.4932	0.0289146	25.037
family.Rikenellaceae.id.967.summary.txt.gz	rs10217435	T	C	-0.0883756	0.0197506	17679	7.65661e-06	0.00113124	20.0195	0.0289146	25.037
family.Rikenellaceae.id.967.summary.txt.gz	rs2447496	A	G	-0.0549203	0.0121904	17199	6.63113e-06	0.00117872	20.2944	0.0289146	25.037
family.Rikenellaceae.id.967.summary.txt.gz	rs4783173	G	C	0.0481514	0.0110006	17086	1.20231e-05	0.00112011	19.1574	0.0289146	25.037
family.Rikenellaceae.id.967.summary.txt.gz	rs7832304	G	T	-0.0724262	0.016063	16912	6.51693e-06	0.00120066	20.3276	0.0289146	25.037
family.Rikenellaceae.id.967.summary.txt.gz	rs10832801	C	A	-0.0534763	0.0122666	17199	1.30362e-05	0.0011038	19.003	0.0289146	25.037
family.Rikenellaceae.id.967.summary.txt.gz	rs9389714	T	C	-0.0636841	0.0143416	17680	8.97383e-06	0.00111405	19.7161	0.0289146	25.037
family.Rikenellaceae.id.967.summary.txt.gz	rs6744030	T	C	0.0696747	0.0157103	17564	9.20861e-06	0.00111859	19.6667	0.0289146	25.037
family.Rhodospirillaceae.id.2717	rs9813022	G	A	-0.0842444	0.0163583	8498	2.60569e-07	0.00311125	26.5156	0.0432336	22.5404
family.Rhodospirillaceae.id.2717.summary.txt.gz	rs3754624	T	C	0.0971389	0.0200064	8496	1.20149e-06	0.00276714	23.5693	0.0432336	22.5404
family.Rhodospirillaceae.id.2717.summary.txt.gz	rs55876211	T	C	-0.0911851	0.0196395	8494	3.43491e-06	0.00253147	21.5518	0.0432336	22.5404
family.Rhodospirillaceae.id.2717.summary.txt.gz	rs4278423	C	T	0.107529	0.0235725	8501	5.07553e-06	0.0024418	20.8037	0.0432336	22.5404
family.Rhodospirillaceae.id.2717.summary.txt.gz	rs16855101	T	C	0.119409	0.0250471	8499	1.86651e-06	0.00266704	22.7224	0.0432336	22.5404
family.Rhodospirillaceae.id.2717.summary.txt.gz	rs1549633	C	A	0.0999312	0.0218634	8010	4.86074e-06	0.00260138	20.8862	0.0432336	22.5404
family.Rhodospirillaceae.id.2717.summary.txt.gz	rs11591293	T	G	0.0743184	0.0158724	8500	2.83761e-06	0.00257258	21.9182	0.0432336	22.5404
family.Rhodospirillaceae.id.2717.summary.txt.gz	rs74354280	T	C	-0.0911896	0.0204907	8501	8.57534e-06	0.00232432	19.8004	0.0432336	22.5404
family.Rhodospirillaceae.id.2717.summary.txt.gz	rs61933850	A	G	0.164808	0.0360647	6830	4.88187e-06	0.00304823	20.877	0.0432336	22.5404
family.Rhodospirillaceae.id.2717.summary.txt.gz	rs56250014	T	A	0.115417	0.0256947	8501	7.06064e-06	0.00236783	20.172	0.0432336	22.5404
family.Rhodospirillaceae.id.2717.summary.txt.gz	rs1035406	A	G	-0.11354	0.0250863	8483	6.0115e-06	0.00240896	20.4797	0.0432336	22.5404
family.Rhodospirillaceae.id.2717.summary.txt.gz	rs72714493	G	A	0.0816858	0.0180791	8497	6.23562e-06	0.00239679	20.4097	0.0432336	22.5404
family.Rhodospirillaceae.id.2717.summary.txt.gz	rs12977163	C	G	0.0730951	0.0163491	8044	7.78882e-06	0.0024788	19.984	0.0432336	22.5404
family.Rhodospirillaceae.id.2717.summary.txt.gz	rs13336560	T	C	-0.0701719	0.0158061	8010	9.01535e-06	0.00245457	19.7045	0.0432336	22.5404
family.Rhodospirillaceae.id.2717.summary.txt.gz	rs4822789	C	G	0.0734321	0.0160521	8492	4.77124e-06	0.00245826	20.9221	0.0432336	22.5404
family.Rhodospirillaceae.id.2717.summary.txt.gz	rs6679026	C	T	0.111984	0.0251088	8497	8.19822e-06	0.00233549	19.8864	0.0432336	22.5404
family.Rhodospirillaceae.id.2717.summary.txt.gz	rs1923415	G	A	-0.0999238	0.0227326	8501	1.10458e-05	0.00226769	19.3169	0.0432336	22.5404
family.Prevotellaceae.id.960	rs9958960	A	G	-0.0914807	0.0173611	14061	1.3696e-07	0.00197074	27.7614	0.0330733	26.6834
family.Prevotellaceae.id.960.summary.txt.gz	rs4493272	C	T	-0.0604992	0.0118027	14867	2.96173e-07	0.00176419	26.271	0.0330733	26.6834
family.Prevotellaceae.id.960.summary.txt.gz	rs3860225	G	A	0.083936	0.0167936	14871	5.78996e-07	0.00167703	24.9776	0.0330733	26.6834
family.Prevotellaceae.id.960.summary.txt.gz	rs912860	A	G	-0.229046	0.0483124	3479	2.12732e-06	0.00641915	22.4636	0.0330733	26.6834
family.Prevotellaceae.id.960.summary.txt.gz	rs12118202	C	T	-0.0751986	0.0147265	14869	3.28459e-07	0.00175056	26.0712	0.0330733	26.6834
family.Prevotellaceae.id.960.summary.txt.gz	rs2206482	G	T	-0.0569105	0.0117486	14808	1.27248e-06	0.00158207	23.4612	0.0330733	26.6834
family.Prevotellaceae.id.960.summary.txt.gz	rs9586501	A	G	0.0592681	0.0127329	14868	3.24437e-06	0.00145513	21.6634	0.0330733	26.6834
family.Prevotellaceae.id.960.summary.txt.gz	rs12057990	T	C	0.0589878	0.0132268	14867	8.20705e-06	0.00133601	19.8863	0.0330733	26.6834
family.Prevotellaceae.id.960.summary.txt.gz	rs148376875	G	T	0.084515	0.0179163	14289	2.39103e-06	0.00155486	22.2489	0.0330733	26.6834
family.Prevotellaceae.id.960.summary.txt.gz	rs4685827	C	T	-0.0679529	0.0145407	14867	2.96421e-06	0.00146684	21.8366	0.0330733	26.6834
family.Prevotellaceae.id.960.summary.txt.gz	rs10131942	G	C	0.0701212	0.0158326	14871	9.47114e-06	0.00131729	19.6126	0.0330733	26.6834
family.Prevotellaceae.id.960.summary.txt.gz	rs34660375	G	A	-0.0805894	0.0178291	14289	6.18114e-06	0.00142782	20.4284	0.0330733	26.6834
family.Prevotellaceae.id.960.summary.txt.gz	rs7252711	G	A	-0.0740876	0.0161926	14540	4.75302e-06	0.0014377	20.9314	0.0330733	26.6834
family.Prevotellaceae.id.960.summary.txt.gz	rs3758087	C	T	0.0564199	0.0124655	14871	6.0087e-06	0.00137565	20.4827	0.0330733	26.6834
family.Prevotellaceae.id.960.summary.txt.gz	rs34071565	A	T	-0.1567	0.0347882	8136	6.65622e-06	0.0024876	20.2846	0.0330733	26.6834
family.Prevotellaceae.id.960.summary.txt.gz	rs13069367	C	A	-0.0539768	0.0119687	14860	6.48836e-06	0.0013668	20.3357	0.0330733	26.6834
family.Prevotellaceae.id.960.summary.txt.gz	rs7975087	A	C	-0.0601448	0.0135454	14871	8.98609e-06	0.00132403	19.713	0.0330733	26.6834
family.Prevotellaceae.id.960.summary.txt.gz	rs2278540	A	G	0.0554249	0.0123265	14847	6.9109e-06	0.00135989	20.215	0.0330733	26.6834
family.Porphyromonadaceae.id.943	rs10119172	G	C	-0.0737324	0.014259	18022	2.32918e-07	0.00148147	26.7357	0.0134469	22.3164
family.Porphyromonadaceae.id.943.summary.txt.gz	rs17065783	G	A	-0.059133	0.0122235	18028	1.31388e-06	0.00129645	23.4002	0.0134469	22.3164
family.Porphyromonadaceae.id.943.summary.txt.gz	rs6953849	G	A	0.0718149	0.0150724	18028	1.89178e-06	0.00125768	22.6994	0.0134469	22.3164
family.Porphyromonadaceae.id.943.summary.txt.gz	rs10858364	T	G	0.055316	0.012085	18028	4.71136e-06	0.0011608	20.9489	0.0134469	22.3164
family.Porphyromonadaceae.id.943.summary.txt.gz	rs3111851	G	C	0.0581896	0.0121147	18024	1.56136e-06	0.00127837	23.0683	0.0134469	22.3164
family.Porphyromonadaceae.id.943.summary.txt.gz	rs7330827	C	T	-0.103842	0.0237355	13754	1.21455e-05	0.00138968	19.1375	0.0134469	22.3164
family.Porphyromonadaceae.id.943.summary.txt.gz	rs35961441	C	A	0.0915257	0.0207306	16374	1.01005e-05	0.00118903	19.4899	0.0134469	22.3164
family.Porphyromonadaceae.id.943.summary.txt.gz	rs10762312	A	G	-0.052368	0.0118814	18028	1.04546e-05	0.00107641	19.4243	0.0134469	22.3164
family.Porphyromonadaceae.id.943.summary.txt.gz	rs35233670	C	T	-0.0473576	0.010602	18024	7.93723e-06	0.0011058	19.9507	0.0134469	22.3164
family.Porphyromonadaceae.id.943.summary.txt.gz	rs864093	C	A	-0.0527939	0.0117499	18027	7.01863e-06	0.00111863	20.1859	0.0134469	22.3164
family.Porphyromonadaceae.id.943.summary.txt.gz	rs1980561	G	A	-0.0485289	0.0109284	18028	8.96953e-06	0.00109261	19.717	0.0134469	22.3164
family.Peptostreptococcaceae.id.2042	rs61841503	A	G	0.0919658	0.0161331	15333	1.19496e-08	0.00211481	32.4908	0.0311071	30.7333
family.Peptostreptococcaceae.id.2042.summary.txt.gz	rs4692811	T	C	0.0642075	0.0126913	16061	4.21054e-07	0.0015911	25.5922	0.0311071	30.7333
family.Peptostreptococcaceae.id.2042.summary.txt.gz	rs12377846	A	C	-0.252	0.0511627	3736	8.41581e-07	0.00645175	24.2473	0.0311071	30.7333
family.Peptostreptococcaceae.id.2042.summary.txt.gz	rs2644627	G	C	-0.0558506	0.011224	16059	6.49138e-07	0.00153947	24.7574	0.0311071	30.7333
family.Peptostreptococcaceae.id.2042.summary.txt.gz	rs59987323	T	C	-0.0537078	0.011443	15584	2.68562e-06	0.00141157	22.0262	0.0311071	30.7333
family.Peptostreptococcaceae.id.2042.summary.txt.gz	rs9573934	T	C	-0.0687189	0.0141533	16059	1.20184e-06	0.00146583	23.5713	0.0311071	30.7333
family.Peptostreptococcaceae.id.2042.summary.txt.gz	rs75819860	A	T	0.126264	0.0268383	11697	2.54345e-06	0.00188866	22.1296	0.0311071	30.7333
family.Peptostreptococcaceae.id.2042.summary.txt.gz	rs117020988	T	C	0.182411	0.0372126	6831	9.49329e-07	0.0035052	24.0212	0.0311071	30.7333
family.Peptostreptococcaceae.id.2042.summary.txt.gz	rs1520207	T	C	0.0525658	0.0112476	16057	2.96092e-06	0.00135841	21.839	0.0311071	30.7333
family.Peptostreptococcaceae.id.2042.summary.txt.gz	rs76982728	C	T	0.124203	0.0266923	11185	3.26935e-06	0.00193203	21.6477	0.0311071	30.7333
family.Peptostreptococcaceae.id.2042.summary.txt.gz	rs12986312	G	T	0.0571818	0.0125947	15970	5.62157e-06	0.00128906	20.6103	0.0311071	30.7333
family.Peptostreptococcaceae.id.2042.summary.txt.gz	rs10805326	A	G	0.0566637	0.012276	16061	3.91551e-06	0.0013248	21.3031	0.0311071	30.7333
family.Peptostreptococcaceae.id.2042.summary.txt.gz	rs1467258	A	G	0.072584	0.0162321	15584	7.76268e-06	0.00128143	19.9929	0.0311071	30.7333
family.Peptostreptococcaceae.id.2042.summary.txt.gz	rs59865771	T	C	-0.0573764	0.0127192	16040	6.45215e-06	0.00126704	20.3466	0.0311071	30.7333
family.Peptostreptococcaceae.id.2042.summary.txt.gz	rs77540684	G	T	0.106725	0.0245638	13495	1.39391e-05	0.00139689	18.8747	0.0311071	30.7333
family.Peptostreptococcaceae.id.2042.summary.txt.gz	rs6721459	G	A	0.0509823	0.0111975	16061	5.28846e-06	0.00128903	20.7273	0.0311071	30.7333
family.Peptococcaceae.id.2024	rs35703006	T	G	0.0812655	0.0164355	10715	7.63398e-07	0.00227647	24.4435	0.0248958	30.3683
family.Peptococcaceae.id.2024.summary.txt.gz	rs4990837	G	A	0.0910387	0.0185869	10718	9.68214e-07	0.00223332	23.9858	0.0248958	30.3683
family.Peptococcaceae.id.2024.summary.txt.gz	rs150600492	C	A	0.135774	0.0289757	9761	2.78881e-06	0.00224438	21.9521	0.0248958	30.3683
family.Peptococcaceae.id.2024.summary.txt.gz	rs12634826	G	T	-0.0739885	0.0150931	10381	9.48014e-07	0.00230955	24.0263	0.0248958	30.3683
family.Peptococcaceae.id.2024.summary.txt.gz	rs12992764	G	T	0.0684213	0.0141137	10444	1.24798e-06	0.00224521	23.4973	0.0248958	30.3683
family.Peptococcaceae.id.2024.summary.txt.gz	rs75898026	G	A	-0.0821779	0.0173541	10444	2.18683e-06	0.00214242	22.4192	0.0248958	30.3683
family.Peptococcaceae.id.2024.summary.txt.gz	rs117452796	G	A	-0.257982	0.0549569	3161	2.67567e-06	0.00692299	22.0222	0.0248958	30.3683
family.Peptococcaceae.id.2024.summary.txt.gz	rs75430375	T	C	-0.147941	0.0317498	8375	3.16856e-06	0.00258574	21.7065	0.0248958	30.3683
family.Peptococcaceae.id.2024.summary.txt.gz	rs12144792	T	C	0.064399	0.0141246	10718	5.13094e-06	0.00193577	20.7839	0.0248958	30.3683
family.Pasteurellaceae.id.3689	rs12191680	G	C	0.102214	0.0197189	9408	2.17733e-07	0.00284783	26.8632	0.0598084	31.4315
family.Pasteurellaceae.id.3689.summary.txt.gz	rs9382510	T	C	-0.0881865	0.0169965	9410	2.11976e-07	0.0028527	26.915	0.0598084	31.4315
family.Pasteurellaceae.id.3689.summary.txt.gz	rs10840326	G	C	-0.0717634	0.0149229	9154	1.51736e-06	0.00251995	23.1208	0.0598084	31.4315
family.Pasteurellaceae.id.3689.summary.txt.gz	rs76022354	T	C	0.24289	0.0500406	3692	1.21086e-06	0.00634087	23.5471	0.0598084	31.4315
family.Pasteurellaceae.id.3689.summary.txt.gz	rs72756943	A	G	0.13988	0.0303029	8020	3.91089e-06	0.00264982	21.3027	0.0598084	31.4315
family.Pasteurellaceae.id.3689.summary.txt.gz	rs78909003	C	T	-0.241159	0.0498372	3638	1.30532e-06	0.00639517	23.4025	0.0598084	31.4315
family.Pasteurellaceae.id.3689.summary.txt.gz	rs6092684	T	A	0.0684647	0.014674	9366	3.07538e-06	0.00231886	21.7643	0.0598084	31.4315
family.Pasteurellaceae.id.3689.summary.txt.gz	rs4822728	C	T	0.0685479	0.0149032	9412	4.23444e-06	0.00224269	21.1512	0.0598084	31.4315
family.Pasteurellaceae.id.3689.summary.txt.gz	rs35510	G	A	0.122729	0.0264958	8671	3.62105e-06	0.00246831	21.4507	0.0598084	31.4315
family.Pasteurellaceae.id.3689.summary.txt.gz	rs10965428	A	C	-0.119902	0.0258219	8873	3.4268e-06	0.00242411	21.5565	0.0598084	31.4315
family.Pasteurellaceae.id.3689.summary.txt.gz	rs16970009	G	A	0.187381	0.0429572	4703	1.28848e-05	0.00402952	19.0194	0.0598084	31.4315
family.Pasteurellaceae.id.3689.summary.txt.gz	rs12050685	G	A	-0.0670948	0.015239	9411	1.06844e-05	0.00205559	19.3809	0.0598084	31.4315
family.Pasteurellaceae.id.3689.summary.txt.gz	rs73139353	C	A	-0.222573	0.0484634	4047	4.37778e-06	0.00518471	21.0815	0.0598084	31.4315
family.Pasteurellaceae.id.3689.summary.txt.gz	rs6972479	G	A	-0.0781862	0.0175366	8616	8.25476e-06	0.00230179	19.8733	0.0598084	31.4315
family.Pasteurellaceae.id.3689.summary.txt.gz	rs9895850	C	T	-0.176406	0.041017	4737	1.7017e-05	0.00388961	18.4892	0.0598084	31.4315
family.Pasteurellaceae.id.3689.summary.txt.gz	rs111582866	A	G	-0.113957	0.0256403	8616	8.8113e-06	0.00228738	19.7486	0.0598084	31.4315
family.Pasteurellaceae.id.3689.summary.txt.gz	rs62568866	A	T	-0.118018	0.0259206	8020	5.28699e-06	0.00257817	20.7252	0.0598084	31.4315
family.Pasteurellaceae.id.3689.summary.txt.gz	rs731534	G	C	-0.0986502	0.0216316	9115	5.10415e-06	0.00227652	20.7932	0.0598084	31.4315
family.Pasteurellaceae.id.3689.summary.txt.gz	rs9938097	C	T	-0.0710386	0.0158024	9402	6.94314e-06	0.00214481	20.2045	0.0598084	31.4315
family.Oxalobacteraceae.id.2966	rs4428215	A	G	0.12561	0.0230053	5167	4.76023e-08	0.0057366	29.8005	0.0669344	24.6341
family.Oxalobacteraceae.id.2966.summary.txt.gz	rs1569853	C	T	-0.140043	0.0281704	4997	6.65138e-07	0.00492134	24.7037	0.0669344	24.6341
family.Oxalobacteraceae.id.2966.summary.txt.gz	rs736744	T	C	0.105642	0.0200648	5167	1.40157e-07	0.00533632	27.7099	0.0669344	24.6341
family.Oxalobacteraceae.id.2966.summary.txt.gz	rs6000536	T	C	-0.118383	0.0241355	5166	9.34619e-07	0.00463546	24.049	0.0669344	24.6341
family.Oxalobacteraceae.id.2966.summary.txt.gz	rs36057338	T	G	0.181604	0.0398742	4738	5.25302e-06	0.00435887	20.734	0.0669344	24.6341
family.Oxalobacteraceae.id.2966.summary.txt.gz	rs7993559	A	C	0.0921059	0.0201114	4989	4.65433e-06	0.00418655	20.9661	0.0669344	24.6341
family.Oxalobacteraceae.id.2966.summary.txt.gz	rs12002250	C	A	0.196145	0.044523	4726	1.0555e-05	0.0040899	19.4	0.0669344	24.6341
family.Oxalobacteraceae.id.2966.summary.txt.gz	rs111966731	C	T	0.204031	0.0445746	4387	4.71032e-06	0.00475314	20.9421	0.0669344	24.6341
family.Oxalobacteraceae.id.2966.summary.txt.gz	rs17138946	T	G	-0.189444	0.0430248	4776	1.067e-05	0.00404296	19.3794	0.0669344	24.6341
family.Oxalobacteraceae.id.2966.summary.txt.gz	rs11246212	C	T	0.13607	0.0291797	5130	3.11342e-06	0.00422097	21.7369	0.0669344	24.6341
family.Oxalobacteraceae.id.2966.summary.txt.gz	rs934049	A	G	0.109751	0.0238636	4951	4.24292e-06	0.00425406	21.1433	0.0669344	24.6341
family.Oxalobacteraceae.id.2966.summary.txt.gz	rs12509763	G	C	-0.16332	0.0360823	5129	6.00223e-06	0.00397855	20.4795	0.0669344	24.6341
family.Oxalobacteraceae.id.2966.summary.txt.gz	rs561239	G	A	0.105525	0.0236769	4989	8.31605e-06	0.00396573	19.8558	0.0669344	24.6341
family.Oxalobacteraceae.id.2966.summary.txt.gz	rs62435498	A	C	0.181521	0.0400608	4780	5.86658e-06	0.00427687	20.5227	0.0669344	24.6341
family.Oxalobacteraceae.id.2966.summary.txt.gz	rs80330081	C	A	-0.18756	0.0423688	4672	9.56234e-06	0.00417702	19.5885	0.0669344	24.6341
family.Methanobacteriaceae.id.121	rs10202904	G	T	-0.121754	0.0235357	3695	2.30182e-07	0.00719054	26.747	0.0746448	24.751
family.Methanobacteriaceae.id.121.summary.txt.gz	rs73457410	G	A	0.21534	0.0436695	3498	8.17584e-07	0.0069034	24.3021	0.0746448	24.751
family.Methanobacteriaceae.id.121.summary.txt.gz	rs62241835	T	G	-0.203385	0.0417931	3383	1.13601e-06	0.00695183	23.6687	0.0746448	24.751
family.Methanobacteriaceae.id.121.summary.txt.gz	rs894996	A	C	0.216999	0.0449076	3582	1.35081e-06	0.00647634	23.3364	0.0746448	24.751
family.Methanobacteriaceae.id.121.summary.txt.gz	rs75208022	T	C	-0.227245	0.048763	3203	3.15922e-06	0.00673465	21.7038	0.0746448	24.751
family.Methanobacteriaceae.id.121.summary.txt.gz	rs12825290	G	C	-0.216781	0.0493496	3144	1.11921e-05	0.00610007	19.2841	0.0746448	24.751
family.Methanobacteriaceae.id.121.summary.txt.gz	rs56131665	A	G	0.178661	0.039298	3572	5.45921e-06	0.00575311	20.6574	0.0746448	24.751
family.Methanobacteriaceae.id.121.summary.txt.gz	rs11018665	T	A	0.111465	0.0250516	3698	8.6096e-06	0.00532506	19.7868	0.0746448	24.751
family.Methanobacteriaceae.id.121.summary.txt.gz	rs4257531	A	G	0.164498	0.0364959	3162	6.56556e-06	0.00638397	20.303	0.0746448	24.751
family.Methanobacteriaceae.id.121.summary.txt.gz	rs6508769	C	T	0.153519	0.0344519	3319	8.34848e-06	0.00594705	19.8444	0.0746448	24.751
family.Methanobacteriaceae.id.121.summary.txt.gz	rs73068003	T	G	-0.15814	0.0351803	3692	6.95248e-06	0.0054432	20.1953	0.0746448	24.751
family.Methanobacteriaceae.id.121.summary.txt.gz	rs10424197	A	G	-0.111274	0.0247517	3698	6.9367e-06	0.00543558	20.1997	0.0746448	24.751
family.Lactobacillaceae.id.1836	rs16861661	A	G	-0.193287	0.0379293	5385	3.46925e-07	0.00479934	25.9595	0.0437385	20.4758
family.Lactobacillaceae.id.1836.summary.txt.gz	rs921925	C	A	0.0999419	0.0201687	7053	7.22223e-07	0.00346941	24.5479	0.0437385	20.4758
family.Lactobacillaceae.id.1836.summary.txt.gz	rs768253	G	T	-0.0792344	0.0170604	7059	3.41163e-06	0.00304635	21.5638	0.0437385	20.4758
family.Lactobacillaceae.id.1836.summary.txt.gz	rs6092149	T	A	-0.0825646	0.0170282	7006	1.2428e-06	0.00334444	23.5031	0.0437385	20.4758
family.Lactobacillaceae.id.1836.summary.txt.gz	rs328312	A	T	0.082529	0.0168225	7051	9.30131e-07	0.00340175	24.0608	0.0437385	20.4758
family.Lactobacillaceae.id.1836.summary.txt.gz	rs11674854	T	C	-0.0830224	0.0175267	6750	2.17015e-06	0.00331316	22.4315	0.0437385	20.4758
family.Lactobacillaceae.id.1836.summary.txt.gz	rs77478751	G	A	-0.219178	0.0473566	3704	3.6879e-06	0.00574984	21.409	0.0437385	20.4758
family.Lactobacillaceae.id.1836.summary.txt.gz	rs74599091	G	A	0.191613	0.0425039	4951	6.5404e-06	0.00408808	20.315	0.0437385	20.4758
family.Lactobacillaceae.id.1836.summary.txt.gz	rs9345899	G	A	-0.124042	0.0278946	6602	8.71593e-06	0.00298621	19.768	0.0437385	20.4758
family.Lactobacillaceae.id.1836.summary.txt.gz	rs7399658	A	G	-0.10457	0.0220312	6707	2.0703e-06	0.00334773	22.522	0.0437385	20.4758
family.Lactobacillaceae.id.1836.summary.txt.gz	rs1530559	A	G	0.0772453	0.0176921	6750	1.26495e-05	0.00281615	19.057	0.0437385	20.4758
family.Lactobacillaceae.id.1836.summary.txt.gz	rs62314653	A	C	0.177082	0.0392269	6016	6.35263e-06	0.00337601	20.3721	0.0437385	20.4758
family.Lachnospiraceae.id.1987	rs9929145	A	G	-0.125721	0.0245233	15866	2.95032e-07	0.00165376	26.2786	0.0269339	24.3686
family.Lachnospiraceae.id.1987.summary.txt.gz	rs11755180	G	C	-0.049227	0.0104894	18333	2.69197e-06	0.00119991	22.0221	0.0269339	24.3686
family.Lachnospiraceae.id.1987.summary.txt.gz	rs35524804	C	T	-0.0607481	0.0125216	17859	1.22547e-06	0.00131619	23.5342	0.0269339	24.3686
family.Lachnospiraceae.id.1987.summary.txt.gz	rs11979110	C	T	-0.0500924	0.0105069	18339	1.86446e-06	0.00123789	22.7274	0.0269339	24.3686
family.Lachnospiraceae.id.1987.summary.txt.gz	rs79086868	C	T	0.0776723	0.0164472	17522	2.32944e-06	0.00127119	22.2996	0.0269339	24.3686
family.Lachnospiraceae.id.1987.summary.txt.gz	rs112040820	G	A	0.0549584	0.0117086	17512	2.68097e-06	0.00125655	22.0298	0.0269339	24.3686
family.Lachnospiraceae.id.1987.summary.txt.gz	rs2159863	G	A	-0.0585831	0.0128742	18340	5.35383e-06	0.00112775	20.7041	0.0269339	24.3686
family.Lachnospiraceae.id.1987.summary.txt.gz	rs11139361	C	T	0.0494463	0.0110503	18333	7.65393e-06	0.00109096	20.0202	0.0269339	24.3686
family.Lachnospiraceae.id.1987.summary.txt.gz	rs1205443	G	A	0.0501415	0.0112157	17779	7.7984e-06	0.00112291	19.9844	0.0269339	24.3686
family.Lachnospiraceae.id.1987.summary.txt.gz	rs7359994	C	T	-0.0503142	0.0112482	18340	7.70928e-06	0.00108979	20.0065	0.0269339	24.3686
family.Lachnospiraceae.id.1987.summary.txt.gz	rs146660815	C	T	-0.215114	0.0476778	4112	6.42715e-06	0.00492614	20.3467	0.0269339	24.3686
family.Lachnospiraceae.id.1987.summary.txt.gz	rs959845	T	C	-0.0493666	0.0107801	17859	4.66297e-06	0.00117287	20.9686	0.0269339	24.3686
family.Lachnospiraceae.id.1987.summary.txt.gz	rs10402491	T	C	0.0661701	0.014851	18334	8.36548e-06	0.00108165	19.8503	0.0269339	24.3686
family.Lachnospiraceae.id.1987.summary.txt.gz	rs13005175	G	A	0.0993483	0.0218395	16893	5.3897e-06	0.00122348	20.6911	0.0269339	24.3686
family.Lachnospiraceae.id.1987.summary.txt.gz	rs2910921	C	T	0.160302	0.035832	6549	7.68736e-06	0.00304674	20.008	0.0269339	24.3686
family.Lachnospiraceae.id.1987.summary.txt.gz	rs12760724	C	A	-0.0484566	0.0107934	18340	7.14019e-06	0.00109777	20.1531	0.0269339	24.3686
family.Lachnospiraceae.id.1987.summary.txt.gz	rs3127230	T	C	-0.0503537	0.0112201	18340	7.19536e-06	0.00109697	20.1384	0.0269339	24.3686
family.Lachnospiraceae.id.1987.summary.txt.gz	rs11841382	T	G	-0.0718128	0.017462	18340	3.91356e-05	0.000921335	16.911	0.0269339	24.3686
family.FamilyXIII.id.1957	rs6501525	G	A	0.0561559	0.0115587	16269	1.1839e-06	0.00144871	23.6003	0.0208348	24.7039
family.FamilyXIII.id.1957.summary.txt.gz	rs118170811	G	A	0.151619	0.0317112	9645	1.74212e-06	0.00236457	22.8556	0.0208348	24.7039
family.FamilyXIII.id.1957.summary.txt.gz	rs12643275	T	A	-0.0550907	0.0116474	16269	2.2466e-06	0.00137322	22.369	0.0208348	24.7039
family.FamilyXIII.id.1957.summary.txt.gz	rs1999289	T	A	-0.0637366	0.013927	16269	4.72849e-06	0.00128572	20.9417	0.0208348	24.7039
family.FamilyXIII.id.1957.summary.txt.gz	rs482905	T	G	0.0596528	0.012717	16737	2.7216e-06	0.00131293	22.0008	0.0208348	24.7039
family.FamilyXIII.id.1957.summary.txt.gz	rs3098182	T	G	0.0508511	0.011014	16731	3.89447e-06	0.00127243	21.3136	0.0208348	24.7039
family.FamilyXIII.id.1957.summary.txt.gz	rs6797051	T	C	-0.0805984	0.0171364	16737	2.55934e-06	0.00131996	22.1188	0.0208348	24.7039
family.FamilyXIII.id.1957.summary.txt.gz	rs66753613	A	G	0.0651136	0.0144251	16269	6.36465e-06	0.00125083	20.3728	0.0208348	24.7039
family.FamilyXIII.id.1957.summary.txt.gz	rs7514702	C	T	-0.0663236	0.0141626	16737	2.82672e-06	0.0013086	21.9281	0.0208348	24.7039
family.FamilyXIII.id.1957.summary.txt.gz	rs7076829	A	T	-0.0516394	0.0112313	16269	4.26941e-06	0.00129771	21.1373	0.0208348	24.7039
family.FamilyXIII.id.1957.summary.txt.gz	rs10404377	A	C	-0.0503183	0.011165	16269	6.58166e-06	0.0012469	20.3086	0.0208348	24.7039
family.FamilyXIII.id.1957.summary.txt.gz	rs4293737	G	A	-0.112091	0.0271305	5704	3.60347e-05	0.00298364	17.0636	0.0208348	24.7039
family.FamilyXIII.id.1957.summary.txt.gz	rs1887048	A	G	0.0579979	0.0129602	16717	7.63856e-06	0.00119652	20.0239	0.0208348	24.7039
family.FamilyXIII.id.1957.summary.txt.gz	rs12904405	G	A	-0.0851896	0.0192688	16643	9.81963e-06	0.00117306	19.5438	0.0208348	24.7039
family.FamilyXI.id.1936	rs2155352	G	A	-0.150538	0.0302319	3150	6.37729e-07	0.00780986	24.7789	0.0691499	23.3186
family.FamilyXI.id.1936.summary.txt.gz	rs697771	G	A	-0.117677	0.0251491	3152	2.88031e-06	0.00689836	21.8808	0.0691499	23.3186
family.FamilyXI.id.1936.summary.txt.gz	rs10759623	T	C	-0.162115	0.032151	3156	4.59993e-07	0.00799161	25.4086	0.0691499	23.3186
family.FamilyXI.id.1936.summary.txt.gz	rs11547158	G	A	-0.177599	0.0372795	3133	1.89795e-06	0.00719197	22.6812	0.0691499	23.3186
family.FamilyXI.id.1936.summary.txt.gz	rs488164	G	T	0.117998	0.025516	3149	3.75572e-06	0.00674544	21.3721	0.0691499	23.3186
family.FamilyXI.id.1936.summary.txt.gz	rs3733511	G	A	0.128253	0.0274718	3156	3.03331e-06	0.00685865	21.7816	0.0691499	23.3186
family.FamilyXI.id.1936.summary.txt.gz	rs6025153	C	G	0.118619	0.0261969	3130	5.95552e-06	0.00650767	20.4893	0.0691499	23.3186
family.FamilyXI.id.1936.summary.txt.gz	rs78222136	C	G	0.224835	0.0511672	3136	1.11224e-05	0.00611929	19.2959	0.0691499	23.3186
family.FamilyXI.id.1936.summary.txt.gz	rs17379710	C	T	-0.116383	0.0252125	3156	3.91012e-06	0.00670644	21.2949	0.0691499	23.3186
family.FamilyXI.id.1936.summary.txt.gz	rs2156611	C	T	-0.112486	0.0251099	3155	7.47262e-06	0.00632058	20.0555	0.0691499	23.3186
family.Erysipelotrichaceae.id.2149	rs62504403	T	C	0.0681159	0.0127883	16981	1.00175e-07	0.00166794	28.3673	0.0159512	21.1563
family.Erysipelotrichaceae.id.2149.summary.txt.gz	rs7234058	C	T	-0.0945759	0.0194091	16874	1.10047e-06	0.00140515	23.741	0.0159512	21.1563
family.Erysipelotrichaceae.id.2149.summary.txt.gz	rs17530232	G	A	0.10305	0.0224648	16622	4.49263e-06	0.00126433	21.0397	0.0159512	21.1563
family.Erysipelotrichaceae.id.2149.summary.txt.gz	rs2300774	A	G	0.0524152	0.0106784	18216	9.17592e-07	0.00132092	24.0911	0.0159512	21.1563
family.Erysipelotrichaceae.id.2149.summary.txt.gz	rs35161940	C	T	-0.0806041	0.0167641	18213	1.52343e-06	0.00126771	23.1157	0.0159512	21.1563
family.Erysipelotrichaceae.id.2149.summary.txt.gz	rs10781552	T	C	-0.0552212	0.0116074	17789	1.96096e-06	0.00127068	22.6304	0.0159512	21.1563
family.Erysipelotrichaceae.id.2149.summary.txt.gz	rs8003149	T	C	0.0538798	0.0116888	18213	4.03592e-06	0.00116526	21.2454	0.0159512	21.1563
family.Erysipelotrichaceae.id.2149.summary.txt.gz	rs4078432	T	C	-0.0608929	0.0133764	17789	5.30679e-06	0.00116359	20.7209	0.0159512	21.1563
family.Erysipelotrichaceae.id.2149.summary.txt.gz	rs56970041	G	T	0.0724144	0.0164471	18217	1.06823e-05	0.001063	19.3832	0.0159512	21.1563
family.Erysipelotrichaceae.id.2149.summary.txt.gz	rs921306	C	T	0.0493866	0.0109127	17789	6.02189e-06	0.00115002	20.4789	0.0159512	21.1563
family.Erysipelotrichaceae.id.2149.summary.txt.gz	rs7826267	G	T	-0.0839071	0.0199131	17586	2.51256e-05	0.00100859	17.753	0.0159512	21.1563
family.Erysipelotrichaceae.id.2149.summary.txt.gz	rs1884466	T	C	-0.0475363	0.0106939	18205	8.78103e-06	0.00108423	19.7576	0.0159512	21.1563
family.Erysipelotrichaceae.id.2149.summary.txt.gz	rs290833	G	T	-0.0497374	0.0111376	17789	7.9808e-06	0.0011198	19.9402	0.0159512	21.1563
family.Enterobacteriaceae.id.3469	rs78143293	G	A	-0.0848521	0.0170415	13572	6.38673e-07	0.00182336	24.7882	0.0172649	21.6568
family.Enterobacteriaceae.id.3469.summary.txt.gz	rs111229068	T	A	0.110561	0.0241719	12350	4.78626e-06	0.00169114	20.9176	0.0172649	21.6568
family.Enterobacteriaceae.id.3469.summary.txt.gz	rs6092361	G	A	0.060255	0.0129095	13518	3.04883e-06	0.001609	21.7824	0.0172649	21.6568
family.Enterobacteriaceae.id.3469.summary.txt.gz	rs504442	G	T	0.084159	0.0189479	13578	8.92906e-06	0.00145082	19.7249	0.0172649	21.6568
family.Enterobacteriaceae.id.3469.summary.txt.gz	rs80319214	G	C	0.0990404	0.0215877	12641	4.47927e-06	0.00166229	21.0446	0.0172649	21.6568
family.Enterobacteriaceae.id.3469.summary.txt.gz	rs11026530	C	T	0.0822408	0.0186379	13485	1.02158e-05	0.00144179	19.4678	0.0172649	21.6568
family.Enterobacteriaceae.id.3469.summary.txt.gz	rs79757635	A	C	0.0758597	0.0171286	13419	9.4741e-06	0.00145957	19.6117	0.0172649	21.6568
family.Enterobacteriaceae.id.3469.summary.txt.gz	rs2374343	G	C	0.0584029	0.0126351	13576	3.79567e-06	0.00157129	21.3622	0.0172649	21.6568
family.Enterobacteriaceae.id.3469.summary.txt.gz	rs35673018	A	G	0.0899642	0.0202934	13326	9.28585e-06	0.00147261	19.65	0.0172649	21.6568
family.Enterobacteriaceae.id.3469.summary.txt.gz	rs61973590	G	C	-0.0605392	0.0133696	13570	5.95114e-06	0.00150869	20.5008	0.0172649	21.6568
family.Enterobacteriaceae.id.3469.summary.txt.gz	rs4792380	T	A	0.115598	0.0257683	12763	7.25562e-06	0.00157431	20.1215	0.0172649	21.6568
family.Desulfovibrionaceae.id.3169	rs6058181	T	C	0.0834742	0.0166111	15074	5.02875e-07	0.00167245	25.2494	0.0207623	26.6109
family.Desulfovibrionaceae.id.3169.summary.txt.gz	rs4506934	T	C	-0.0943381	0.020138	15035	2.80533e-06	0.00145749	21.9424	0.0207623	26.6109
family.Desulfovibrionaceae.id.3169.summary.txt.gz	rs2692012	G	A	0.114231	0.0253568	13080	6.63952e-06	0.00154915	20.2913	0.0207623	26.6109
family.Desulfovibrionaceae.id.3169.summary.txt.gz	rs11599763	C	T	-0.0555931	0.0117493	15142	2.22769e-06	0.00147635	22.385	0.0207623	26.6109
family.Desulfovibrionaceae.id.3169.summary.txt.gz	rs2838334	A	G	0.0571419	0.012423	15142	4.23118e-06	0.0013953	21.1544	0.0207623	26.6109
family.Desulfovibrionaceae.id.3169.summary.txt.gz	rs112381107	T	C	0.211435	0.0456962	4455	3.7103e-06	0.00478262	21.3994	0.0207623	26.6109
family.Desulfovibrionaceae.id.3169.summary.txt.gz	rs16851319	C	G	-0.0732697	0.0150964	15128	1.21324e-06	0.0015547	23.553	0.0207623	26.6109
family.Desulfovibrionaceae.id.3169.summary.txt.gz	rs17791387	G	A	-0.0729251	0.0154381	15045	2.31567e-06	0.00148092	22.3106	0.0207623	26.6109
family.Desulfovibrionaceae.id.3169.summary.txt.gz	rs9928243	A	C	-0.0541732	0.0117819	15141	4.26549e-06	0.00139437	21.1389	0.0207623	26.6109
family.Desulfovibrionaceae.id.3169.summary.txt.gz	rs7164160	T	A	-0.0574455	0.0129468	15142	9.12102e-06	0.00129848	19.6846	0.0207623	26.6109
family.Desulfovibrionaceae.id.3169.summary.txt.gz	rs3935584	T	C	-0.0525838	0.0115757	15140	5.55674e-06	0.0013611	20.6324	0.0207623	26.6109
family.Desulfovibrionaceae.id.3169.summary.txt.gz	rs72647048	C	T	-0.0770089	0.017089	15142	6.59578e-06	0.00133931	20.3043	0.0207623	26.6109
family.Defluviitaleaceae.id.1924	rs4677103	G	A	0.0977203	0.0197033	8002	7.06382e-07	0.00306452	24.5915	0.0334325	23.0276
family.Defluviitaleaceae.id.1924.summary.txt.gz	rs2357086	C	T	-0.111566	0.0218162	8194	3.15555e-07	0.00318146	26.1457	0.0334325	23.0276
family.Defluviitaleaceae.id.1924.summary.txt.gz	rs55658617	C	T	0.177314	0.0361845	6676	9.5696e-07	0.003584	24.0056	0.0334325	23.0276
family.Defluviitaleaceae.id.1924.summary.txt.gz	rs9725395	G	A	-0.138357	0.0295185	8031	2.77083e-06	0.00272807	21.9636	0.0334325	23.0276
family.Defluviitaleaceae.id.1924.summary.txt.gz	rs17051335	T	C	-0.134314	0.0292201	8031	4.29426e-06	0.002624	21.1235	0.0334325	23.0276
family.Defluviitaleaceae.id.1924.summary.txt.gz	rs112893842	C	T	0.110761	0.0232545	8203	1.90728e-06	0.00275798	22.6807	0.0334325	23.0276
family.Defluviitaleaceae.id.1924.summary.txt.gz	rs28696126	T	A	-0.107106	0.0238173	7830	6.89176e-06	0.00257611	20.2179	0.0334325	23.0276
family.Defluviitaleaceae.id.1924.summary.txt.gz	rs1582238	C	T	0.0801923	0.0167061	8002	1.58521e-06	0.00287123	23.036	0.0334325	23.0276
family.Defluviitaleaceae.id.1924.summary.txt.gz	rs1908593	C	T	0.070223	0.0156601	8203	7.31849e-06	0.00244532	20.1032	0.0334325	23.0276
family.Defluviitaleaceae.id.1924.summary.txt.gz	rs9608282	G	T	0.139014	0.0299429	7736	3.44e-06	0.00277846	21.5485	0.0334325	23.0276
family.Defluviitaleaceae.id.1924.summary.txt.gz	rs4344384	T	G	0.0708803	0.0156121	8200	5.62304e-06	0.00250741	20.6074	0.0334325	23.0276
family.Defluviitaleaceae.id.1924.summary.txt.gz	rs540220	C	T	-0.123954	0.0289814	7887	1.89426e-05	0.00231399	18.2881	0.0334325	23.0276
family.Coriobacteriaceae.id.811	rs719099	G	A	0.0778402	0.0155815	17687	5.86301e-07	0.00140904	24.954	0.0261316	27.8888
family.Coriobacteriaceae.id.811.summary.txt.gz	rs240104	C	T	-0.0603429	0.0126849	17577	1.96432e-06	0.0012858	22.6271	0.0261316	27.8888
family.Coriobacteriaceae.id.811.summary.txt.gz	rs11250875	C	T	0.06075	0.0130939	17690	3.49139e-06	0.00121534	21.5232	0.0261316	27.8888
family.Coriobacteriaceae.id.811.summary.txt.gz	rs34739816	T	G	0.0965017	0.0207666	16593	3.36847e-06	0.00129972	21.5917	0.0261316	27.8888
family.Coriobacteriaceae.id.811.summary.txt.gz	rs76779974	G	C	0.0774888	0.0171877	16419	6.53222e-06	0.0012364	20.3231	0.0261316	27.8888
family.Coriobacteriaceae.id.811.summary.txt.gz	rs80046645	G	C	0.25584	0.0561995	3204	5.30506e-06	0.00642656	20.7109	0.0261316	27.8888
family.Coriobacteriaceae.id.811.summary.txt.gz	rs1816223	G	A	-0.0586265	0.0129006	17688	5.50697e-06	0.00116623	20.65	0.0261316	27.8888
family.Coriobacteriaceae.id.811.summary.txt.gz	rs67561917	G	A	-0.0714367	0.0154113	17333	3.56362e-06	0.00123808	21.4838	0.0261316	27.8888
family.Coriobacteriaceae.id.811.summary.txt.gz	rs3025411	G	A	0.0926543	0.0209468	15671	9.71963e-06	0.00124698	19.5632	0.0261316	27.8888
family.Coriobacteriaceae.id.811.summary.txt.gz	rs11656361	C	A	0.0773006	0.017553	16665	1.06348e-05	0.0011624	19.3915	0.0261316	27.8888
family.Coriobacteriaceae.id.811.summary.txt.gz	rs1397793	A	G	-0.0498855	0.0112446	17527	9.14851e-06	0.00112166	19.6792	0.0261316	27.8888
family.Coriobacteriaceae.id.811.summary.txt.gz	rs11073596	G	T	0.0510212	0.0114339	17527	8.10966e-06	0.00113478	19.9096	0.0261316	27.8888
family.Coriobacteriaceae.id.811.summary.txt.gz	rs2442778	A	G	-0.116408	0.0258545	13472	6.71785e-06	0.00150249	20.2689	0.0261316	27.8888
family.Coriobacteriaceae.id.811.summary.txt.gz	rs62448869	A	T	-0.0486059	0.0108982	17527	8.19673e-06	0.00113362	19.8892	0.0261316	27.8888
family.Coriobacteriaceae.id.811.summary.txt.gz	rs13307134	T	C	0.0565686	0.0126265	17527	7.45877e-06	0.00114388	20.0695	0.0261316	27.8888
family.Coriobacteriaceae.id.811.summary.txt.gz	rs12974142	A	G	0.0789796	0.0177205	17413	8.3127e-06	0.00113949	19.8623	0.0261316	27.8888
family.Coriobacteriaceae.id.811.summary.txt.gz	rs8010111	A	G	-0.103377	0.0229286	15996	6.52454e-06	0.00126919	20.3253	0.0261316	27.8888
family.ClostridialesvadinBB60group.id.11286	rs55682560	T	C	-0.131519	0.0261319	9183	4.83085e-07	0.00275079	25.3247	0.0410685	23.089
family.ClostridialesvadinBB60group.id.11286.summary.txt.gz	rs9979874	C	G	-0.0738925	0.0150911	10506	9.76015e-07	0.00227682	23.9703	0.0410685	23.089
family.ClostridialesvadinBB60group.id.11286.summary.txt.gz	rs28691777	T	C	0.137134	0.0266996	10199	2.80398e-07	0.00257988	26.375	0.0410685	23.089
family.ClostridialesvadinBB60group.id.11286.summary.txt.gz	rs6588624	A	G	-0.0662317	0.0138147	10512	1.63241e-06	0.00218181	22.981	0.0410685	23.089
family.ClostridialesvadinBB60group.id.11286.summary.txt.gz	rs7538034	G	T	-0.078598	0.0165982	10420	2.18706e-06	0.00214733	22.419	0.0410685	23.089
family.ClostridialesvadinBB60group.id.11286.summary.txt.gz	rs66714985	C	A	0.116908	0.0252447	10512	3.63927e-06	0.00203599	21.442	0.0410685	23.089
family.ClostridialesvadinBB60group.id.11286.summary.txt.gz	rs118104867	T	C	0.214464	0.0455098	4095	2.4472e-06	0.00539382	22.1966	0.0410685	23.089
family.ClostridialesvadinBB60group.id.11286.summary.txt.gz	rs2191834	T	G	0.0746375	0.0159136	10511	2.72982e-06	0.00208845	21.9935	0.0410685	23.089
family.ClostridialesvadinBB60group.id.11286.summary.txt.gz	rs7725895	G	A	-0.116224	0.0240367	10512	1.32972e-06	0.00221916	23.3753	0.0410685	23.089
family.ClostridialesvadinBB60group.id.11286.summary.txt.gz	rs7226487	G	A	-0.0643682	0.0138701	10505	3.47102e-06	0.00204595	21.5327	0.0410685	23.089
family.ClostridialesvadinBB60group.id.11286.summary.txt.gz	rs10517600	G	T	0.0626993	0.0139364	10512	6.82891e-06	0.00192177	20.2367	0.0410685	23.089
family.ClostridialesvadinBB60group.id.11286.summary.txt.gz	rs17121075	A	G	0.0769254	0.0172234	10512	7.95673e-06	0.00189407	19.9444	0.0410685	23.089
family.ClostridialesvadinBB60group.id.11286.summary.txt.gz	rs10904722	T	C	-0.0672314	0.0147123	10512	4.88347e-06	0.0019826	20.8785	0.0410685	23.089
family.ClostridialesvadinBB60group.id.11286.summary.txt.gz	rs6755871	G	C	-0.0613825	0.0138976	10500	1.00184e-05	0.00185445	19.5042	0.0410685	23.089
family.ClostridialesvadinBB60group.id.11286.summary.txt.gz	rs34088226	G	A	-0.117807	0.026924	9716	1.21131e-05	0.00196662	19.1414	0.0410685	23.089
family.ClostridialesvadinBB60group.id.11286.summary.txt.gz	rs13409132	G	A	-0.165419	0.0352154	5913	2.6358e-06	0.00371773	22.0575	0.0410685	23.089
family.ClostridialesvadinBB60group.id.11286.summary.txt.gz	rs989682	G	A	0.070194	0.0155364	10129	6.24173e-06	0.00201121	20.4086	0.0410685	23.089
family.Clostridiaceae1.id.1869	rs12186080	A	G	0.0748236	0.016246	14244	4.11146e-06	0.00148699	21.2092	0.0176795	23.2858
family.Clostridiaceae1.id.1869.summary.txt.gz	rs2795528	A	G	-0.180969	0.0390911	6411	3.66695e-06	0.00333179	21.4248	0.0176795	23.2858
family.Clostridiaceae1.id.1869.summary.txt.gz	rs550843	C	T	-0.0734787	0.0168383	14234	1.27837e-05	0.00133603	19.0399	0.0176795	23.2858
family.Clostridiaceae1.id.1869.summary.txt.gz	rs12341505	A	G	0.0814503	0.0179338	14250	5.57987e-06	0.00144543	20.6243	0.0176795	23.2858
family.Clostridiaceae1.id.1869.summary.txt.gz	rs4723021	C	T	-0.106376	0.0241944	13682	1.09892e-05	0.0014109	19.3284	0.0176795	23.2858
family.Clostridiaceae1.id.1869.summary.txt.gz	rs881532	G	A	-0.0533035	0.0119011	14250	7.50332e-06	0.00140577	20.0576	0.0176795	23.2858
family.Clostridiaceae1.id.1869.summary.txt.gz	rs2817172	T	C	0.0563367	0.012392	13789	5.46223e-06	0.00149663	20.665	0.0176795	23.2858
family.Clostridiaceae1.id.1869.summary.txt.gz	rs10875374	T	C	-0.0536759	0.0119436	14253	6.98574e-06	0.00141504	20.1943	0.0176795	23.2858
family.Clostridiaceae1.id.1869.summary.txt.gz	rs12490337	G	C	-0.0616944	0.013693	14253	6.62052e-06	0.00142223	20.297	0.0176795	23.2858
family.Clostridiaceae1.id.1869.summary.txt.gz	rs62397761	G	A	0.0615805	0.0136198	14248	6.14332e-06	0.00143274	20.4401	0.0176795	23.2858
family.Clostridiaceae1.id.1869.summary.txt.gz	rs56188186	G	A	0.0967774	0.0217471	13218	8.58229e-06	0.00149598	19.8006	0.0176795	23.2858
family.Christensenellaceae.id.1866	rs62573205	A	G	-0.0654804	0.0133503	16838	9.35275e-07	0.00142669	24.0541	0.0271009	39.0562
family.Christensenellaceae.id.1866.summary.txt.gz	rs870002	T	C	0.0488951	0.0109817	16847	8.49071e-06	0.00117533	19.8217	0.0271009	39.0562
family.Christensenellaceae.id.1866.summary.txt.gz	rs12657403	G	A	0.078108	0.0171887	16245	5.5156e-06	0.00126951	20.6468	0.0271009	39.0562
family.Christensenellaceae.id.1866.summary.txt.gz	rs117186816	A	G	-0.206476	0.0436362	4310	2.22595e-06	0.00516792	22.379	0.0271009	39.0562
family.Christensenellaceae.id.1866.summary.txt.gz	rs5763231	T	C	-0.0682036	0.0149492	16183	5.05817e-06	0.00128458	20.8126	0.0271009	39.0562
family.Christensenellaceae.id.1866.summary.txt.gz	rs4076564	A	G	-0.188623	0.039209	3730	1.50398e-06	0.00616627	23.1305	0.0271009	39.0562
family.Christensenellaceae.id.1866.summary.txt.gz	rs4805124	G	C	0.0486508	0.0109067	16847	8.17172e-06	0.00117966	19.8949	0.0271009	39.0562
family.Christensenellaceae.id.1866.summary.txt.gz	rs72706624	T	G	0.0882626	0.0197575	14869	7.92134e-06	0.00134037	19.9541	0.0271009	39.0562
family.Christensenellaceae.id.1866.summary.txt.gz	rs77867022	T	G	-0.160443	0.0379589	4033	2.3707e-05	0.00441031	17.8567	0.0271009	39.0562
family.Christensenellaceae.id.1866.summary.txt.gz	rs7211194	T	C	0.0492094	0.0110916	16436	9.13822e-06	0.00119616	19.6812	0.0271009	39.0562
family.Christensenellaceae.id.1866.summary.txt.gz	rs892686	G	A	0.0506107	0.0109651	16847	3.91901e-06	0.00126296	21.3015	0.0271009	39.0562
family.Christensenellaceae.id.1866.summary.txt.gz	rs12380890	G	A	-0.0503972	0.0111047	16846	5.66954e-06	0.00122115	20.5942	0.0271009	39.0562
family.Bifidobacteriaceae.id.433	rs182549	T	C	0.11707	0.0126703	14915	2.47237e-20	0.0056913	85.3602	0.0305016	26.0359
family.Bifidobacteriaceae.id.433.summary.txt.gz	rs7322849	C	T	0.110676	0.0200996	14915	3.66295e-08	0.00202874	30.3161	0.0305016	26.0359
family.Bifidobacteriaceae.id.433.summary.txt.gz	rs76671854	G	C	-0.0892981	0.0183177	13923	1.08827e-06	0.001704	23.7619	0.0305016	26.0359
family.Bifidobacteriaceae.id.433.summary.txt.gz	rs4957061	C	T	0.0569873	0.0116907	14795	1.09047e-06	0.00160347	23.7582	0.0305016	26.0359
family.Bifidobacteriaceae.id.433.summary.txt.gz	rs10841473	C	G	-0.0613031	0.0128844	14914	1.95601e-06	0.00151559	22.6347	0.0305016	26.0359
family.Bifidobacteriaceae.id.433.summary.txt.gz	rs4567981	A	T	0.0577763	0.0117388	14795	8.57486e-07	0.00163465	24.2209	0.0305016	26.0359
family.Bifidobacteriaceae.id.433.summary.txt.gz	rs13020688	A	G	0.0584045	0.0122081	14795	1.71788e-06	0.00154457	22.8841	0.0305016	26.0359
family.Bifidobacteriaceae.id.433.summary.txt.gz	rs677208	C	G	0.0728589	0.0164821	14915	9.84747e-06	0.00130843	19.5382	0.0305016	26.0359
family.Bifidobacteriaceae.id.433.summary.txt.gz	rs12446429	C	T	0.0810099	0.019073	14008	2.1631e-05	0.00128618	18.0374	0.0305016	26.0359
family.Bifidobacteriaceae.id.433.summary.txt.gz	rs540489	G	T	-0.0632518	0.013817	14688	4.69794e-06	0.00142475	20.9538	0.0305016	26.0359
family.Bifidobacteriaceae.id.433.summary.txt.gz	rs857444	T	C	0.0553965	0.0120669	14914	4.41617e-06	0.00141112	21.0723	0.0305016	26.0359
family.Bifidobacteriaceae.id.433.summary.txt.gz	rs10857328	A	T	0.0562	0.0126395	14915	8.73314e-06	0.00132377	19.7676	0.0305016	26.0359
family.Bifidobacteriaceae.id.433.summary.txt.gz	rs10831953	A	G	0.0537537	0.0123746	14915	1.39988e-05	0.00126352	18.8668	0.0305016	26.0359
family.Bifidobacteriaceae.id.433.summary.txt.gz	rs7174549	T	C	0.0551726	0.0124655	14915	9.59801e-06	0.00131171	19.5872	0.0305016	26.0359
family.Bifidobacteriaceae.id.433.summary.txt.gz	rs73797465	G	T	-0.0942612	0.0208421	14795	6.10764e-06	0.0013806	20.4514	0.0305016	26.0359
family.Bifidobacteriaceae.id.433.summary.txt.gz	rs10496759	C	G	0.0637133	0.0144305	14914	1.00926e-05	0.00130537	19.4912	0.0305016	26.0359
family.Bifidobacteriaceae.id.433.summary.txt.gz	rs55888705	G	A	0.053673	0.0120586	14914	8.54695e-06	0.00132662	19.8088	0.0305016	26.0359
family.Bifidobacteriaceae.id.433.summary.txt.gz	rs6899771	G	A	-0.0914312	0.0202604	14150	6.39735e-06	0.00143719	20.3626	0.0305016	26.0359
family.BacteroidalesS24.7group.id.11173	rs738193	C	T	0.0847328	0.0165856	7778	3.24178e-07	0.0033444	26.0933	0.0336072	24.5518
family.BacteroidalesS24.7group.id.11173.summary.txt.gz	rs941000	T	C	0.0850266	0.0163382	7778	1.94891e-07	0.00346994	27.0762	0.0336072	24.5518
family.BacteroidalesS24.7group.id.11173.summary.txt.gz	rs689695	A	C	0.0814578	0.0167057	7954	1.08229e-06	0.00298027	23.7699	0.0336072	24.5518
family.BacteroidalesS24.7group.id.11173.summary.txt.gz	rs17043770	A	G	-0.176886	0.0344092	5208	2.73797e-07	0.00504854	26.4161	0.0336072	24.5518
family.BacteroidalesS24.7group.id.11173.summary.txt.gz	rs10872669	G	A	-0.123071	0.0275665	7368	8.02584e-06	0.00269787	19.9263	0.0336072	24.5518
family.BacteroidalesS24.7group.id.11173.summary.txt.gz	rs12748533	T	G	-0.0821108	0.0172701	7948	1.9892e-06	0.0028361	22.5998	0.0336072	24.5518
family.BacteroidalesS24.7group.id.11173.summary.txt.gz	rs6831034	A	T	-0.0956546	0.0205228	7576	3.1484e-06	0.00285927	21.7182	0.0336072	24.5518
family.BacteroidalesS24.7group.id.11173.summary.txt.gz	rs61508842	C	T	0.122574	0.0272389	7576	6.79596e-06	0.00266577	20.2445	0.0336072	24.5518
family.BacteroidalesS24.7group.id.11173.summary.txt.gz	rs78609301	G	A	-0.0867065	0.0195709	7953	9.40632e-06	0.00246197	19.6234	0.0336072	24.5518
family.BacteroidalesS24.7group.id.11173.summary.txt.gz	rs11135366	G	C	0.0842142	0.0183739	7953	4.57556e-06	0.00263446	21.0019	0.0336072	24.5518
family.BacteroidalesS24.7group.id.11173.summary.txt.gz	rs7217209	T	C	0.0843019	0.0187308	7745	6.77265e-06	0.00260859	20.2512	0.0336072	24.5518
family.Bacteroidaceae.id.917	rs6795673	T	C	0.0538565	0.0105251	18301	3.1052e-07	0.00142865	26.1803	0.0153878	23.8175
family.Bacteroidaceae.id.917.summary.txt.gz	rs28757219	A	T	0.0818398	0.0170319	14833	1.54674e-06	0.00155418	23.0859	0.0153878	23.8175
family.Bacteroidaceae.id.917.summary.txt.gz	rs9507307	T	C	0.0604456	0.0129128	18184	2.85389e-06	0.00120359	21.91	0.0153878	23.8175
family.Bacteroidaceae.id.917.summary.txt.gz	rs66474973	T	G	0.0812515	0.0164479	17405	7.81489e-07	0.0014001	24.4001	0.0153878	23.8175
family.Bacteroidaceae.id.917.summary.txt.gz	rs11585893	G	A	-0.0740746	0.0147633	17821	5.2356e-07	0.00141067	25.1722	0.0153878	23.8175
family.Bacteroidaceae.id.917.summary.txt.gz	rs495004	G	C	-0.0607475	0.0129865	17707	2.9007e-06	0.00123421	21.8787	0.0153878	23.8175
family.Bacteroidaceae.id.917.summary.txt.gz	rs17619981	G	T	0.0880978	0.0187002	15801	2.46434e-06	0.00140263	22.1913	0.0153878	23.8175
family.Bacteroidaceae.id.917.summary.txt.gz	rs2023437	C	T	-0.0782325	0.0167634	17484	3.05837e-06	0.00124414	21.7771	0.0153878	23.8175
family.Bacteroidaceae.id.917.summary.txt.gz	rs66710942	T	C	0.0488038	0.0107412	17821	5.53011e-06	0.00115709	20.642	0.0153878	23.8175
family.Bacteroidaceae.id.917.summary.txt.gz	rs13207588	G	A	-0.059205	0.0131195	17707	6.39901e-06	0.00114879	20.3627	0.0153878	23.8175
family.Bacteroidaceae.id.917.summary.txt.gz	rs2366421	A	T	-0.0528153	0.0117124	18299	6.50319e-06	0.00110998	20.3319	0.0153878	23.8175
family.Bacteroidaceae.id.917.summary.txt.gz	rs1340391	C	T	-0.0592004	0.0132244	18302	7.58422e-06	0.00109376	20.0377	0.0153878	23.8175
family.Alcaligenaceae.id.2875	rs62191117	G	A	0.0684302	0.0133636	16688	3.04497e-07	0.00156878	26.2178	0.0238348	23.9428
family.Alcaligenaceae.id.2875.summary.txt.gz	rs9537886	C	A	-0.0570888	0.0110683	16807	2.4975e-07	0.0015804	26.6007	0.0238348	23.9428
family.Alcaligenaceae.id.2875.summary.txt.gz	rs4033856	T	C	0.081834	0.0168931	15623	1.27108e-06	0.0014998	23.4635	0.0238348	23.9428
family.Alcaligenaceae.id.2875.summary.txt.gz	rs67737557	G	C	0.0738409	0.0151678	15876	1.12577e-06	0.0014906	23.6971	0.0238348	23.9428
family.Alcaligenaceae.id.2875.summary.txt.gz	rs17000015	T	A	-0.0609257	0.0125363	16377	1.17421e-06	0.00144013	23.6161	0.0238348	23.9428
family.Alcaligenaceae.id.2875.summary.txt.gz	rs2367850	C	G	0.0629104	0.0131712	16377	1.78495e-06	0.00139109	22.8108	0.0238348	23.9428
family.Alcaligenaceae.id.2875.summary.txt.gz	rs7638039	C	T	0.0603335	0.0127779	16791	2.33868e-06	0.00132601	22.2919	0.0238348	23.9428
family.Alcaligenaceae.id.2875.summary.txt.gz	rs62395635	C	T	0.110583	0.0238514	14802	3.54666e-06	0.00145009	21.4926	0.0238348	23.9428
family.Alcaligenaceae.id.2875.summary.txt.gz	rs112159068	T	A	0.131484	0.0281089	11656	2.90154e-06	0.00187368	21.8768	0.0238348	23.9428
family.Alcaligenaceae.id.2875.summary.txt.gz	rs6969323	C	A	-0.0593564	0.0129137	16810	4.29839e-06	0.00125523	21.1244	0.0238348	23.9428
family.Alcaligenaceae.id.2875.summary.txt.gz	rs7302582	C	G	-0.106817	0.023298	15113	4.54445e-06	0.00138894	21.0175	0.0238348	23.9428
family.Alcaligenaceae.id.2875.summary.txt.gz	rs1153990	G	A	-0.058727	0.0128306	16808	4.71434e-06	0.00124488	20.9475	0.0238348	23.9428
family.Alcaligenaceae.id.2875.summary.txt.gz	rs9964679	G	A	0.0537051	0.0116008	16810	3.6668e-06	0.00127331	21.429	0.0238348	23.9428
family.Alcaligenaceae.id.2875.summary.txt.gz	rs112135816	G	T	-0.0775052	0.0171554	15545	6.24735e-06	0.0013113	20.4083	0.0238348	23.9428
family.Alcaligenaceae.id.2875.summary.txt.gz	rs147968	T	C	0.0489475	0.0110321	16810	9.12925e-06	0.00116969	19.6831	0.0238348	23.9428
family.Alcaligenaceae.id.2875.summary.txt.gz	rs74776516	G	T	-0.0944052	0.0213287	14502	9.59014e-06	0.00134912	19.5887	0.0238348	23.9428
family.Alcaligenaceae.id.2875.summary.txt.gz	rs28480294	C	T	-0.0516967	0.0115503	16377	7.61346e-06	0.00122172	20.0301	0.0238348	23.9428
family.Actinomycetaceae.id.421	rs35011108	G	A	0.241826	0.0503796	3630	1.58599e-06	0.00630729	23.0281	0.017114	12.6202
family.Actinomycetaceae.id.421.summary.txt.gz	rs2889192	T	G	0.0887537	0.0195009	7710	5.33223e-06	0.00267945	20.7087	0.017114	12.6202
family.Actinomycetaceae.id.421.summary.txt.gz	rs34583783	T	G	0.123756	0.026427	7710	2.828e-06	0.00283627	21.9242	0.017114	12.6202
family.Actinomycetaceae.id.421.summary.txt.gz	rs58484246	C	T	0.0761407	0.0169007	7710	6.63143e-06	0.00262561	20.2915	0.017114	12.6202
family.Actinomycetaceae.id.421.summary.txt.gz	rs4073240	A	G	0.0747546	0.0164684	7710	5.64447e-06	0.0026654	20.5998	0.017114	12.6202
family.Acidaminococcaceae.id.2166	rs6923842	C	T	-0.0796106	0.0169192	11904	2.53457e-06	0.00185644	22.1364	0.0163224	24.6721
family.Acidaminococcaceae.id.2166.summary.txt.gz	rs6589457	G	A	0.165911	0.0349516	7386	2.06581e-06	0.00304147	22.5267	0.0163224	24.6721
family.Acidaminococcaceae.id.2166.summary.txt.gz	rs2933324	G	A	-0.0662557	0.0140257	12525	2.3137e-06	0.00177848	22.3116	0.0163224	24.6721
family.Acidaminococcaceae.id.2166.summary.txt.gz	rs262812	C	T	-0.065675	0.0142257	12099	3.89968e-06	0.0017585	21.31	0.0163224	24.6721
family.Acidaminococcaceae.id.2166.summary.txt.gz	rs74540770	A	G	-0.108969	0.0243533	10606	7.65843e-06	0.00188418	20.0175	0.0163224	24.6721
family.Acidaminococcaceae.id.2166.summary.txt.gz	rs6427992	C	G	-0.0595857	0.01296	12527	4.27288e-06	0.00168458	21.135	0.0163224	24.6721
family.Acidaminococcaceae.id.2166.summary.txt.gz	rs45497800	C	T	-0.117863	0.0257351	11316	4.65311e-06	0.00185014	20.9713	0.0163224	24.6721
family.Acidaminococcaceae.id.2166.summary.txt.gz	rs78702810	C	T	-0.143755	0.0323244	7992	8.69686e-06	0.00246864	19.7733	0.0163224	24.6721
genus.unknowngenus.id.2071	rs16823675	T	C	-0.0767515	0.0149973	12619	3.09296e-07	0.0020712	26.1866	0.0314565	22.7347
genus.unknowngenus.id.2071.summary.txt.gz	rs12147596	T	C	-0.0719818	0.0141609	12619	3.71242e-07	0.00204339	25.8342	0.0314565	22.7347
genus.unknowngenus.id.2071.summary.txt.gz	rs35740166	T	C	-0.112246	0.0226824	11607	7.47598e-07	0.00210535	24.4841	0.0314565	22.7347
genus.unknowngenus.id.2071.summary.txt.gz	rs11195523	C	A	0.0689278	0.0145351	12617	2.11435e-06	0.0017792	22.4847	0.0314565	22.7347
genus.unknowngenus.id.2071.summary.txt.gz	rs11809762	A	G	-0.0934634	0.0190198	12611	8.9228e-07	0.00191114	24.1438	0.0314565	22.7347
genus.unknowngenus.id.2071.summary.txt.gz	rs4644504	C	T	-0.0969321	0.0216146	12614	7.30652e-06	0.00159182	20.1081	0.0314565	22.7347
genus.unknowngenus.id.2071.summary.txt.gz	rs76532867	C	T	0.112353	0.0242364	11387	3.55732e-06	0.00188366	21.4859	0.0314565	22.7347
genus.unknowngenus.id.2071.summary.txt.gz	rs72700702	C	T	-0.0917261	0.0189005	11968	1.21549e-06	0.00196409	23.5486	0.0314565	22.7347
genus.unknowngenus.id.2071.summary.txt.gz	rs11684166	G	A	-0.0769635	0.0168349	12607	4.83841e-06	0.00165508	20.8969	0.0314565	22.7347
genus.unknowngenus.id.2071.summary.txt.gz	rs1455639	A	G	0.0760307	0.0169831	12358	7.57529e-06	0.00161917	20.0389	0.0314565	22.7347
genus.unknowngenus.id.2071.summary.txt.gz	rs10200320	T	C	0.0641139	0.0142769	12358	7.0978e-06	0.00162922	20.1634	0.0314565	22.7347
genus.unknowngenus.id.2071.summary.txt.gz	rs2898979	C	G	0.0901515	0.0202199	11708	8.25134e-06	0.001695	19.8753	0.0314565	22.7347
genus.unknowngenus.id.2071.summary.txt.gz	rs1809136	C	G	0.0994594	0.0228638	12614	1.36082e-05	0.00149793	18.9203	0.0314565	22.7347
genus.unknowngenus.id.2071.summary.txt.gz	rs17086536	A	C	-0.100851	0.022432	12612	6.9288e-06	0.0016001	20.2096	0.0314565	22.7347
genus.unknowngenus.id.2071.summary.txt.gz	rs11904514	A	G	-0.109498	0.0249839	12275	1.17182e-05	0.00156241	19.2055	0.0314565	22.7347
genus.unknowngenus.id.2071.summary.txt.gz	rs34985298	A	G	-0.0623526	0.013772	12618	5.96869e-06	0.00162189	20.495	0.0314565	22.7347
genus.unknowngenus.id.2071.summary.txt.gz	rs2939766	G	A	-0.0591611	0.013042	12619	5.72796e-06	0.00162798	20.5738	0.0314565	22.7347
genus.unknowngenus.id.2071.summary.txt.gz	rs6007642	T	C	-0.0791412	0.0177958	12358	8.70081e-06	0.00159781	19.7741	0.0314565	22.7347
genus.unknowngenus.id.2041	rs35703006	T	G	0.0926669	0.0190779	7940	1.19e-06	0.00296265	23.5874	0.0375295	25.758
genus.unknowngenus.id.2041.summary.txt.gz	rs2336448	C	T	0.0773742	0.0160883	7943	1.5143e-06	0.00290351	23.1239	0.0375295	25.758
genus.unknowngenus.id.2041.summary.txt.gz	rs7187855	C	A	0.199941	0.0418308	5059	1.755e-06	0.00449564	22.8371	0.0375295	25.758
genus.unknowngenus.id.2041.summary.txt.gz	rs16843660	G	A	0.234697	0.04907	3958	1.72776e-06	0.00574653	22.8647	0.0375295	25.758
genus.unknowngenus.id.2041.summary.txt.gz	rs1032598	A	G	-0.0886426	0.0189039	7944	2.744e-06	0.0027602	21.9822	0.0375295	25.758
genus.unknowngenus.id.2041.summary.txt.gz	rs553072	A	G	0.109193	0.0230198	7768	2.10093e-06	0.00288819	22.4947	0.0375295	25.758
genus.unknowngenus.id.2041.summary.txt.gz	rs6514318	C	T	0.128198	0.0281765	7352	5.36949e-06	0.00280776	20.6951	0.0375295	25.758
genus.unknowngenus.id.2041.summary.txt.gz	rs2651663	G	A	-0.0762556	0.0168635	7939	6.12796e-06	0.002569	20.4427	0.0375295	25.758
genus.unknowngenus.id.2041.summary.txt.gz	rs11941716	G	A	0.101243	0.0224414	7473	6.43892e-06	0.00271615	20.3476	0.0375295	25.758
genus.unknowngenus.id.2041.summary.txt.gz	rs249459	G	A	0.0737341	0.0165018	7943	7.88637e-06	0.00250726	19.9602	0.0375295	25.758
genus.unknowngenus.id.2041.summary.txt.gz	rs921383	A	G	0.0723153	0.0159706	7944	5.95381e-06	0.0025743	20.4978	0.0375295	25.758
genus.unknowngenus.id.2041.summary.txt.gz	rs1962916	G	A	0.0737876	0.0162232	7941	5.40834e-06	0.00259831	20.6817	0.0375295	25.758
genus.unknowngenus.id.2001	rs4876383	A	T	0.0758588	0.0152509	10127	6.55658e-07	0.00243714	24.7364	0.0276136	26.113
genus.unknowngenus.id.2001.summary.txt.gz	rs6516833	G	A	0.134075	0.0277636	9310	1.37105e-06	0.00249867	23.3158	0.0276136	26.113
genus.unknowngenus.id.2001.summary.txt.gz	rs111373036	G	A	-0.0858259	0.0179766	10118	1.8033e-06	0.00224775	22.7895	0.0276136	26.113
genus.unknowngenus.id.2001.summary.txt.gz	rs2599390	A	G	0.094049	0.0198355	9530	2.12185e-06	0.00235346	22.4767	0.0276136	26.113
genus.unknowngenus.id.2001.summary.txt.gz	rs7334707	G	T	0.118994	0.0266494	9782	8.00102e-06	0.00203405	19.9335	0.0276136	26.113
genus.unknowngenus.id.2001.summary.txt.gz	rs10123122	C	G	0.12759	0.028741	8847	9.02436e-06	0.00222265	19.7031	0.0276136	26.113
genus.unknowngenus.id.2001.summary.txt.gz	rs79929882	G	A	-0.104457	0.0232394	9257	6.96271e-06	0.00217775	20.1991	0.0276136	26.113
genus.unknowngenus.id.2001.summary.txt.gz	rs12696594	G	A	-0.0636249	0.0140502	10129	5.94348e-06	0.00202043	20.5023	0.0276136	26.113
genus.unknowngenus.id.2001.summary.txt.gz	rs11140959	G	A	0.190401	0.0432674	4004	1.07965e-05	0.00481315	19.3554	0.0276136	26.113
genus.unknowngenus.id.2001.summary.txt.gz	rs58850151	C	T	-0.0808936	0.018154	10129	8.35133e-06	0.00195645	19.8518	0.0276136	26.113
genus.unknowngenus.id.2001.summary.txt.gz	rs55736413	T	C	0.158132	0.0357614	6836	9.78614e-06	0.0028521	19.547	0.0276136	26.113
genus.unknowngenus.id.1000005472	rs74603314	C	T	0.230767	0.0489701	4033	2.44806e-06	0.00547612	22.1958	0.0365168	9.51312
genus.unknowngenus.id.1000005472.summary.txt.gz	rs76373661	A	G	0.0908218	0.0202986	10359	7.66656e-06	0.00192882	20.0154	0.0365168	9.51312
genus.unknowngenus.id.1000005472.summary.txt.gz	rs17235252	C	T	-0.122002	0.0255463	9531	1.79059e-06	0.00238728	22.8028	0.0365168	9.51312
genus.unknowngenus.id.1000005472.summary.txt.gz	rs638542	A	G	-0.070592	0.0157049	9970	6.96023e-06	0.00202239	20.2001	0.0365168	9.51312
genus.unknowngenus.id.1000005472.summary.txt.gz	rs62188991	C	G	-0.110864	0.0241355	9531	4.36083e-06	0.00220887	21.0949	0.0365168	9.51312
genus.unknowngenus.id.1000005472.summary.txt.gz	rs949341	A	G	0.0656602	0.0147216	10355	8.19158e-06	0.00191738	19.8888	0.0365168	9.51312
genus.unknowngenus.id.1000005472.summary.txt.gz	rs13100746	T	C	0.0638979	0.0142685	10359	7.52623e-06	0.00193222	20.0507	0.0365168	9.51312
genus.unknowngenus.id.1000005472.summary.txt.gz	rs515984	C	T	-0.0875451	0.0190685	10359	4.40959e-06	0.00203062	21.0739	0.0365168	9.51312
genus.unknowngenus.id.1000005472.summary.txt.gz	rs7706512	A	G	0.0657351	0.0138979	10359	2.24686e-06	0.00215496	22.3672	0.0365168	9.51312
genus.unknowngenus.id.1000005472.summary.txt.gz	rs11779863	A	G	-0.0772768	0.0172171	10353	7.17645e-06	0.00194209	20.1417	0.0365168	9.51312
genus.unknowngenus.id.1000005472.summary.txt.gz	rs7801843	G	A	-0.0869495	0.0194509	10359	7.81488e-06	0.0019253	19.9788	0.0365168	9.51312
genus.unknowngenus.id.1000005472.summary.txt.gz	rs10071529	C	G	0.125105	0.0278674	10147	7.14653e-06	0.00198223	20.1496	0.0365168	9.51312
genus.unknowngenus.id.1000005472.summary.txt.gz	rs739151	G	C	0.0652659	0.0139773	10337	3.02042e-06	0.00210483	21.7993	0.0365168	9.51312
genus.unknowngenus.id.1000005472.summary.txt.gz	rs114184530	C	T	-0.154545	0.0339992	7196	5.47949e-06	0.00286309	20.6562	0.0365168	9.51312
genus.unknowngenus.id.1000005472.summary.txt.gz	rs12566890	G	T	-0.103134	0.0241775	10339	1.99285e-05	0.00175686	18.1926	0.0365168	9.51312
genus.unknowngenus.id.1000005472.summary.txt.gz	rs3932485	T	C	0.0626209	0.0141623	10359	9.79483e-06	0.00188379	19.5472	0.0365168	9.51312
genus.Veillonella.id.2198	rs2013594	C	T	-0.0720698	0.0155153	9283	3.39954e-06	0.00231894	21.5721	0.0266213	23.0505
genus.Veillonella.id.2198.summary.txt.gz	rs12679709	G	C	-0.0793499	0.0164818	9290	1.47643e-06	0.00248878	23.1735	0.0266213	23.0505
genus.Veillonella.id.2198.summary.txt.gz	rs742016	G	A	-0.0688571	0.0149769	9279	4.27489e-06	0.00227281	21.1329	0.0266213	23.0505
genus.Veillonella.id.2198.summary.txt.gz	rs1882878	G	A	-0.0768966	0.0163908	9282	2.7129e-06	0.0023656	22.0049	0.0266213	23.0505
genus.Veillonella.id.2198.summary.txt.gz	rs7645873	T	A	0.0761385	0.0164228	9286	3.54941e-06	0.00230932	21.4894	0.0266213	23.0505
genus.Veillonella.id.2198.summary.txt.gz	rs55807413	G	A	0.107329	0.0237633	8610	6.28424e-06	0.00236369	20.3949	0.0266213	23.0505
genus.Veillonella.id.2198.summary.txt.gz	rs62376424	T	C	-0.0762216	0.0163499	8999	3.1331e-06	0.00240926	21.7284	0.0266213	23.0505
genus.Veillonella.id.2198.summary.txt.gz	rs7359080	A	C	-0.135391	0.030352	6189	8.16963e-06	0.00320472	19.8913	0.0266213	23.0505
genus.Veillonella.id.2198.summary.txt.gz	rs11141494	A	G	-0.0783421	0.0174393	9291	7.04623e-06	0.00216736	20.1763	0.0266213	23.0505
genus.Veillonella.id.2198.summary.txt.gz	rs6656807	G	A	0.0703062	0.0153954	8999	4.95449e-06	0.0023121	20.8502	0.0266213	23.0505
genus.Veillonella.id.2198.summary.txt.gz	rs11614532	C	G	0.0744538	0.0165214	8411	6.59058e-06	0.00240871	20.3037	0.0266213	23.0505
genus.unknowngenus.id.826	rs55922055	C	T	-0.239699	0.0476043	4010	4.77244e-07	0.00628289	25.341	0.0299825	8.2301
genus.unknowngenus.id.826.summary.txt.gz	rs740358	T	G	-0.130157	0.0264763	11975	8.83419e-07	0.00201404	24.1628	0.0299825	8.2301
genus.unknowngenus.id.826.summary.txt.gz	rs11257188	C	A	-0.109509	0.0225832	13282	1.24001e-06	0.00176725	23.5106	0.0299825	8.2301
genus.unknowngenus.id.826.summary.txt.gz	rs72846345	C	T	0.0877661	0.0190903	13281	4.27738e-06	0.00158894	21.1332	0.0299825	8.2301
genus.unknowngenus.id.826.summary.txt.gz	rs66494181	G	T	0.0683789	0.0145098	13128	2.44592e-06	0.00168883	22.2051	0.0299825	8.2301
genus.unknowngenus.id.826.summary.txt.gz	rs6431586	G	A	-0.0954152	0.0205715	13205	3.51435e-06	0.00162651	21.5098	0.0299825	8.2301
genus.unknowngenus.id.826.summary.txt.gz	rs10060821	C	T	0.0624208	0.0140818	13275	9.30456e-06	0.00147797	19.6462	0.0299825	8.2301
genus.unknowngenus.id.826.summary.txt.gz	rs142372196	G	A	-0.0736201	0.0160907	13200	4.7552e-06	0.00158336	20.9303	0.0299825	8.2301
genus.unknowngenus.id.826.summary.txt.gz	rs9571849	C	T	0.137141	0.0317376	8407	1.55259e-05	0.00221606	18.6674	0.0299825	8.2301
genus.unknowngenus.id.826.summary.txt.gz	rs7935794	G	C	-0.127424	0.0274066	10767	3.32946e-06	0.00200366	21.6127	0.0299825	8.2301
genus.unknowngenus.id.826.summary.txt.gz	rs599752	T	C	-0.0630207	0.0137964	13281	4.92642e-06	0.00156863	20.8625	0.0299825	8.2301
genus.unknowngenus.id.826.summary.txt.gz	rs999857	A	G	0.0763115	0.0165827	13279	4.18727e-06	0.00159225	21.174	0.0299825	8.2301
genus.unknowngenus.id.826.summary.txt.gz	rs13147561	G	A	-0.0993127	0.0227994	12632	1.32497e-05	0.00149982	18.9712	0.0299825	8.2301
genus.unknowngenus.id.826.summary.txt.gz	rs10782329	T	C	0.0602791	0.0137552	12859	1.17454e-05	0.00149122	19.2012	0.0299825	8.2301
genus.unknowngenus.id.826.summary.txt.gz	rs74811325	A	G	0.10689	0.0235123	13051	5.46349e-06	0.00158109	20.6644	0.0299825	8.2301
genus.unknowngenus.id.2755	rs9813022	G	A	-0.0822798	0.016401	8454	5.25532e-07	0.00296819	25.1618	0.039331	23.0308
genus.unknowngenus.id.2755.summary.txt.gz	rs76784716	G	A	0.139756	0.0286444	8454	1.06627e-06	0.00280787	23.799	0.039331	23.0308
genus.unknowngenus.id.2755.summary.txt.gz	rs55876211	T	C	-0.0914764	0.0196919	8450	3.39463e-06	0.00254728	21.5744	0.039331	23.0308
genus.unknowngenus.id.2755.summary.txt.gz	rs3754624	T	C	0.0964478	0.0200589	8452	1.52275e-06	0.00272787	23.1136	0.039331	23.0308
genus.unknowngenus.id.2755.summary.txt.gz	rs1549633	C	A	0.101844	0.0219252	7966	3.39995e-06	0.00270126	21.5711	0.039331	23.0308
genus.unknowngenus.id.2755.summary.txt.gz	rs56250014	T	A	0.119153	0.025758	8457	3.73044e-06	0.0025239	21.3935	0.039331	23.0308
genus.unknowngenus.id.2755.summary.txt.gz	rs11630875	C	T	0.0925877	0.0204021	8449	5.67508e-06	0.00243161	20.5899	0.039331	23.0308
genus.unknowngenus.id.2755.summary.txt.gz	rs12977163	C	G	0.0744853	0.0163909	8000	5.51146e-06	0.0025747	20.6456	0.039331	23.0308
genus.unknowngenus.id.2755.summary.txt.gz	rs61933850	A	G	0.165184	0.0361469	6796	4.88206e-06	0.00306342	20.8769	0.039331	23.0308
genus.unknowngenus.id.2755.summary.txt.gz	rs13336560	T	C	-0.0722586	0.0158485	7966	5.1314e-06	0.00260275	20.7824	0.039331	23.0308
genus.unknowngenus.id.2755.summary.txt.gz	rs74354280	T	C	-0.0903316	0.0205472	8457	1.10116e-05	0.00228016	19.3228	0.039331	23.0308
genus.unknowngenus.id.2755.summary.txt.gz	rs2074723	C	T	0.166302	0.0375751	6370	9.6061e-06	0.00306564	19.582	0.039331	23.0308
genus.unknowngenus.id.2755.summary.txt.gz	rs1035406	A	G	-0.111241	0.025156	8439	9.77734e-06	0.00231179	19.5498	0.039331	23.0308
genus.unknowngenus.id.2755.summary.txt.gz	rs3730086	G	A	0.0806746	0.0180043	8456	7.43422e-06	0.0023688	20.0734	0.039331	23.0308
genus.unknowngenus.id.2755.summary.txt.gz	rs11591293	T	G	0.0711154	0.0159149	8456	7.87798e-06	0.00235575	19.9625	0.039331	23.0308
genus.unknowngenus.id.1868	rs11709800	C	T	0.0879804	0.016634	10293	1.22854e-07	0.00271056	27.9702	0.032287	26.3808
genus.unknowngenus.id.1868.summary.txt.gz	rs12634544	C	T	-0.0813051	0.015882	10300	3.06618e-07	0.00253797	26.2025	0.032287	26.3808
genus.unknowngenus.id.1868.summary.txt.gz	rs72819830	G	A	0.226767	0.0467216	4399	1.21259e-06	0.00532659	23.5464	0.032287	26.3808
genus.unknowngenus.id.1868.summary.txt.gz	rs6595770	T	G	-0.0851224	0.01769	10295	1.49505e-06	0.00224404	23.1498	0.032287	26.3808
genus.unknowngenus.id.1868.summary.txt.gz	rs3010848	A	G	-0.0696728	0.0146631	10300	2.01831e-06	0.0021872	22.5732	0.032287	26.3808
genus.unknowngenus.id.1868.summary.txt.gz	rs17291611	G	A	-0.0905691	0.0190904	10008	2.09308e-06	0.00224392	22.5032	0.032287	26.3808
genus.unknowngenus.id.1868.summary.txt.gz	rs4848741	G	A	-0.0682414	0.0149403	10301	4.93296e-06	0.00202126	20.8591	0.032287	26.3808
genus.unknowngenus.id.1868.summary.txt.gz	rs1044939	T	C	0.109022	0.0242017	10175	6.64554e-06	0.00199039	20.2887	0.032287	26.3808
genus.unknowngenus.id.1868.summary.txt.gz	rs138437711	G	A	-0.087484	0.0192215	9966	5.33012e-06	0.00207424	20.7107	0.032287	26.3808
genus.unknowngenus.id.1868.summary.txt.gz	rs35947731	T	C	-0.131218	0.0288407	9748	5.37099e-06	0.00211904	20.696	0.032287	26.3808
genus.unknowngenus.id.1868.summary.txt.gz	rs12930556	T	C	0.064211	0.0139816	10301	4.37882e-06	0.00204333	21.0873	0.032287	26.3808
genus.unknowngenus.id.1868.summary.txt.gz	rs75546071	C	G	-0.15966	0.0355351	7219	7.02197e-06	0.00278861	20.1817	0.032287	26.3808
genus.unknowngenus.id.1868.summary.txt.gz	rs115372687	G	A	0.108994	0.0243264	10018	7.44737e-06	0.00199986	20.0707	0.032287	26.3808
genus.unknowngenus.id.1000005479	rs738193	C	T	0.0847328	0.0165856	7778	3.24178e-07	0.0033444	26.0933	0.0336072	24.5518
genus.unknowngenus.id.1000005479.summary.txt.gz	rs941000	T	C	0.0850266	0.0163382	7778	1.94891e-07	0.00346994	27.0762	0.0336072	24.5518
genus.unknowngenus.id.1000005479.summary.txt.gz	rs689695	A	C	0.0814578	0.0167057	7954	1.08229e-06	0.00298027	23.7699	0.0336072	24.5518
genus.unknowngenus.id.1000005479.summary.txt.gz	rs17043770	A	G	-0.176886	0.0344092	5208	2.73797e-07	0.00504854	26.4161	0.0336072	24.5518
genus.unknowngenus.id.1000005479.summary.txt.gz	rs10872669	G	A	-0.123071	0.0275665	7368	8.02584e-06	0.00269787	19.9263	0.0336072	24.5518
genus.unknowngenus.id.1000005479.summary.txt.gz	rs12748533	T	G	-0.0821108	0.0172701	7948	1.9892e-06	0.0028361	22.5998	0.0336072	24.5518
genus.unknowngenus.id.1000005479.summary.txt.gz	rs6831034	A	T	-0.0956546	0.0205228	7576	3.1484e-06	0.00285927	21.7182	0.0336072	24.5518
genus.unknowngenus.id.1000005479.summary.txt.gz	rs61508842	C	T	0.122574	0.0272389	7576	6.79596e-06	0.00266577	20.2445	0.0336072	24.5518
genus.unknowngenus.id.1000005479.summary.txt.gz	rs78609301	G	A	-0.0867065	0.0195709	7953	9.40632e-06	0.00246197	19.6234	0.0336072	24.5518
genus.unknowngenus.id.1000005479.summary.txt.gz	rs11135366	G	C	0.0842142	0.0183739	7953	4.57556e-06	0.00263446	21.0019	0.0336072	24.5518
genus.unknowngenus.id.1000005479.summary.txt.gz	rs7217209	T	C	0.0843019	0.0187308	7745	6.77265e-06	0.00260859	20.2512	0.0336072	24.5518
genus.unknowngenus.id.1000001215	rs9864379	C	T	-0.160521	0.0292752	5768	4.1774e-08	0.0051854	30.0549	0.0492452	24.8404
genus.unknowngenus.id.1000001215.summary.txt.gz	rs11150282	C	T	0.098235	0.0197127	5864	6.24938e-07	0.00421709	24.8253	0.0492452	24.8404
genus.unknowngenus.id.1000001215.summary.txt.gz	rs16851659	C	G	-0.0895168	0.0186555	5875	1.59931e-06	0.0039038	23.0169	0.0492452	24.8404
genus.unknowngenus.id.1000001215.summary.txt.gz	rs4129395	A	G	0.0904264	0.0185253	5878	1.05426e-06	0.00403713	23.8183	0.0492452	24.8404
genus.unknowngenus.id.1000001215.summary.txt.gz	rs1221147	A	T	0.126305	0.0279161	5759	6.0554e-06	0.00354195	20.4635	0.0492452	24.8404
genus.unknowngenus.id.1000001215.summary.txt.gz	rs79790072	C	T	0.226103	0.0488017	4104	3.60246e-06	0.00520318	21.4551	0.0492452	24.8404
genus.unknowngenus.id.1000001215.summary.txt.gz	rs73074665	T	A	0.164631	0.0356037	5749	3.76416e-06	0.00370536	21.3739	0.0492452	24.8404
genus.unknowngenus.id.1000001215.summary.txt.gz	rs113884518	C	T	-0.20591	0.0455376	4434	6.1329e-06	0.00459008	20.437	0.0492452	24.8404
genus.unknowngenus.id.1000001215.summary.txt.gz	rs789069	C	A	-0.10413	0.0234459	5870	8.94255e-06	0.00334905	19.7182	0.0492452	24.8404
genus.unknowngenus.id.1000001215.summary.txt.gz	rs367480	A	G	-0.0841649	0.0185948	5878	6.00358e-06	0.00347327	20.4801	0.0492452	24.8404
genus.unknowngenus.id.1000001215.summary.txt.gz	rs8028558	G	A	0.08346	0.0188504	5875	9.53359e-06	0.00332553	19.596	0.0492452	24.8404
genus.unknowngenus.id.1000001215.summary.txt.gz	rs28678345	C	T	0.213083	0.0471377	4315	6.17118e-06	0.00471334	20.4249	0.0492452	24.8404
genus.unknowngenus.id.1000000073	rs55682560	T	C	-0.131519	0.0261319	9183	4.83085e-07	0.00275079	25.3247	0.0410685	23.089
genus.unknowngenus.id.1000000073.summary.txt.gz	rs9979874	C	G	-0.0738925	0.0150911	10506	9.76015e-07	0.00227682	23.9703	0.0410685	23.089
genus.unknowngenus.id.1000000073.summary.txt.gz	rs28691777	T	C	0.137134	0.0266996	10199	2.80398e-07	0.00257988	26.375	0.0410685	23.089
genus.unknowngenus.id.1000000073.summary.txt.gz	rs6588624	A	G	-0.0662317	0.0138147	10512	1.63241e-06	0.00218181	22.981	0.0410685	23.089
genus.unknowngenus.id.1000000073.summary.txt.gz	rs7538034	G	T	-0.078598	0.0165982	10420	2.18706e-06	0.00214733	22.419	0.0410685	23.089
genus.unknowngenus.id.1000000073.summary.txt.gz	rs66714985	C	A	0.116908	0.0252447	10512	3.63927e-06	0.00203599	21.442	0.0410685	23.089
genus.unknowngenus.id.1000000073.summary.txt.gz	rs118104867	T	C	0.214464	0.0455098	4095	2.4472e-06	0.00539382	22.1966	0.0410685	23.089
genus.unknowngenus.id.1000000073.summary.txt.gz	rs2191834	T	G	0.0746375	0.0159136	10511	2.72982e-06	0.00208845	21.9935	0.0410685	23.089
genus.unknowngenus.id.1000000073.summary.txt.gz	rs7725895	G	A	-0.116224	0.0240367	10512	1.32972e-06	0.00221916	23.3753	0.0410685	23.089
genus.unknowngenus.id.1000000073.summary.txt.gz	rs7226487	G	A	-0.0643682	0.0138701	10505	3.47102e-06	0.00204595	21.5327	0.0410685	23.089
genus.unknowngenus.id.1000000073.summary.txt.gz	rs10517600	G	T	0.0626993	0.0139364	10512	6.82891e-06	0.00192177	20.2367	0.0410685	23.089
genus.unknowngenus.id.1000000073.summary.txt.gz	rs17121075	A	G	0.0769254	0.0172234	10512	7.95673e-06	0.00189407	19.9444	0.0410685	23.089
genus.unknowngenus.id.1000000073.summary.txt.gz	rs10904722	T	C	-0.0672314	0.0147123	10512	4.88347e-06	0.0019826	20.8785	0.0410685	23.089
genus.unknowngenus.id.1000000073.summary.txt.gz	rs6755871	G	C	-0.0613825	0.0138976	10500	1.00184e-05	0.00185445	19.5042	0.0410685	23.089
genus.unknowngenus.id.1000000073.summary.txt.gz	rs34088226	G	A	-0.117807	0.026924	9716	1.21131e-05	0.00196662	19.1414	0.0410685	23.089
genus.unknowngenus.id.1000000073.summary.txt.gz	rs13409132	G	A	-0.165419	0.0352154	5913	2.6358e-06	0.00371773	22.0575	0.0410685	23.089
genus.unknowngenus.id.1000000073.summary.txt.gz	rs989682	G	A	0.070194	0.0155364	10129	6.24173e-06	0.00201121	20.4086	0.0410685	23.089
genus.unknowngenus.id.959	rs2199860	G	C	0.121445	0.0222909	4864	5.08821e-08	0.00606555	29.6707	0.0702715	24.4284
genus.unknowngenus.id.959.summary.txt.gz	rs13165831	G	A	-0.120653	0.0243306	4294	7.08871e-07	0.00569419	24.5794	0.0702715	24.4284
genus.unknowngenus.id.959.summary.txt.gz	rs56210598	G	C	-0.11152	0.0225689	4565	7.75958e-07	0.0053202	24.4059	0.0702715	24.4284
genus.unknowngenus.id.959.summary.txt.gz	rs10892421	T	C	-0.103858	0.0213953	4565	1.20854e-06	0.00513528	23.5532	0.0702715	24.4284
genus.unknowngenus.id.959.summary.txt.gz	rs9534068	G	A	0.098738	0.0211319	4862	2.97619e-06	0.00447023	21.8229	0.0702715	24.4284
genus.unknowngenus.id.959.summary.txt.gz	rs75285799	C	T	0.132213	0.0275812	4867	1.63814e-06	0.00469912	22.9692	0.0702715	24.4284
genus.unknowngenus.id.959.summary.txt.gz	rs1969793	A	G	0.102671	0.0218939	4868	2.73917e-06	0.00449717	21.9821	0.0702715	24.4284
genus.unknowngenus.id.959.summary.txt.gz	rs4766410	T	C	0.0969305	0.0212237	4565	4.94543e-06	0.0045484	20.8492	0.0702715	24.4284
genus.unknowngenus.id.959.summary.txt.gz	rs11691923	A	G	-0.0923453	0.0206883	4862	8.05758e-06	0.00408121	19.916	0.0702715	24.4284
genus.unknowngenus.id.959.summary.txt.gz	rs115909738	C	A	-0.134627	0.0297761	4866	6.1459e-06	0.00418346	20.4338	0.0702715	24.4284
genus.unknowngenus.id.959.summary.txt.gz	rs2317372	T	C	-0.0946411	0.0210788	4565	7.12686e-06	0.00439655	20.15	0.0702715	24.4284
genus.unknowngenus.id.959.summary.txt.gz	rs2831909	C	T	0.132488	0.0306785	4868	1.57034e-05	0.00381655	18.6425	0.0702715	24.4284
genus.unknowngenus.id.959.summary.txt.gz	rs66473610	G	T	0.181405	0.0401061	4059	6.09348e-06	0.00501503	20.4485	0.0702715	24.4284
genus.unknowngenus.id.959.summary.txt.gz	rs10082444	T	C	-0.113716	0.0255182	4868	8.33928e-06	0.00406281	19.8503	0.0702715	24.4284
genus.unknowngenus.id.959.summary.txt.gz	rs474008	A	T	-0.102406	0.0231025	4565	9.30636e-06	0.00428577	19.6402	0.0702715	24.4284
genus.unknowngenus.id.1000006162	rs60583455	C	T	0.108934	0.021177	4773	2.68995e-07	0.0055132	26.4493	0.076335	23.1159
genus.unknowngenus.id.1000006162.summary.txt.gz	rs2172426	T	C	-0.10212	0.0198947	5099	2.85118e-07	0.00514072	26.3376	0.076335	23.1159
genus.unknowngenus.id.1000006162.summary.txt.gz	rs11251024	A	G	0.104201	0.0206737	5107	4.64871e-07	0.00494979	25.3944	0.076335	23.1159
genus.unknowngenus.id.1000006162.summary.txt.gz	rs13219468	C	G	0.115344	0.0236958	5104	1.12913e-06	0.00462086	23.6851	0.076335	23.1159
genus.unknowngenus.id.1000006162.summary.txt.gz	rs267959	G	A	0.0988612	0.0209676	5107	2.41758e-06	0.00433415	22.2221	0.076335	23.1159
genus.unknowngenus.id.1000006162.summary.txt.gz	rs11606187	G	A	-0.154539	0.0326288	5102	2.17674e-06	0.00437753	22.4236	0.076335	23.1159
genus.unknowngenus.id.1000006162.summary.txt.gz	rs7911787	T	G	-0.223071	0.0470232	3879	2.09709e-06	0.00576803	22.4924	0.076335	23.1159
genus.unknowngenus.id.1000006162.summary.txt.gz	rs72671304	C	T	0.172322	0.0370028	4887	3.20862e-06	0.0044182	21.6787	0.076335	23.1159
genus.unknowngenus.id.1000006162.summary.txt.gz	rs13385922	C	T	0.0929494	0.0201348	5106	3.90545e-06	0.00415631	21.3024	0.076335	23.1159
genus.unknowngenus.id.1000006162.summary.txt.gz	rs4383094	C	T	0.149188	0.0320662	5091	3.27936e-06	0.00423377	21.6372	0.076335	23.1159
genus.unknowngenus.id.1000006162.summary.txt.gz	rs55921101	T	A	-0.109245	0.0236201	5105	3.74399e-06	0.00417285	21.3833	0.076335	23.1159
genus.unknowngenus.id.1000006162.summary.txt.gz	rs9542068	C	T	0.0990709	0.0218149	5107	5.5875e-06	0.00402224	20.6165	0.076335	23.1159
genus.unknowngenus.id.1000006162.summary.txt.gz	rs2930903	G	C	0.0908335	0.0209434	4789	1.44375e-05	0.00391247	18.8026	0.076335	23.1159
genus.unknowngenus.id.1000006162.summary.txt.gz	rs60775321	C	T	-0.0962425	0.0213842	5101	6.7748e-06	0.00395524	20.2479	0.076335	23.1159
genus.unknowngenus.id.1000006162.summary.txt.gz	rs166849	A	G	0.0911053	0.0202239	5107	6.64278e-06	0.00395793	20.2855	0.076335	23.1159
genus.unknowngenus.id.1000006162.summary.txt.gz	rs6051857	G	A	-0.134267	0.029288	5085	4.55394e-06	0.00411599	21.008	0.076335	23.1159
genus.unknowngenus.id.1000006162.summary.txt.gz	rs80270230	C	G	0.176113	0.0393214	4261	7.50606e-06	0.00468569	20.0503	0.076335	23.1159
genus.Turicibacter.id.2162	rs149744580	G	A	0.169883	0.0315478	8459	7.24754e-08	0.00341628	28.9905	0.0352964	22.0677
genus.Turicibacter.id.2162.summary.txt.gz	rs4869133	A	G	0.131186	0.027197	8256	1.41021e-06	0.00281024	23.2611	0.0352964	22.0677
genus.Turicibacter.id.2162.summary.txt.gz	rs12603364	C	T	0.110861	0.0225598	8923	8.91992e-07	0.00269898	24.1428	0.0352964	22.0677
genus.Turicibacter.id.2162.summary.txt.gz	rs11054680	C	T	-0.104751	0.0226997	8928	3.93774e-06	0.00237951	21.2901	0.0352964	22.0677
genus.Turicibacter.id.2162.summary.txt.gz	rs55756211	C	T	-0.115115	0.0240708	8941	1.73244e-06	0.00255147	22.8659	0.0352964	22.0677
genus.Turicibacter.id.2162.summary.txt.gz	rs61265175	C	G	-0.0858591	0.0185778	8941	3.80783e-06	0.00238322	21.3545	0.0352964	22.0677
genus.Turicibacter.id.2162.summary.txt.gz	rs7199484	A	G	-0.0731428	0.0160172	8948	4.95871e-06	0.00232507	20.8485	0.0352964	22.0677
genus.Turicibacter.id.2162.summary.txt.gz	rs11649454	C	G	0.0950891	0.0203433	8943	2.95081e-06	0.00243711	21.8434	0.0352964	22.0677
genus.Turicibacter.id.2162.summary.txt.gz	rs2834977	C	T	-0.0959995	0.0208261	8946	4.03489e-06	0.00236953	21.2435	0.0352964	22.0677
genus.Turicibacter.id.2162.summary.txt.gz	rs2952020	A	G	-0.0759019	0.0165764	8949	4.67383e-06	0.00233741	20.9618	0.0352964	22.0677
genus.Turicibacter.id.2162.summary.txt.gz	rs11666533	T	C	-0.111689	0.0248436	8256	6.93459e-06	0.00244208	20.2063	0.0352964	22.0677
genus.Turicibacter.id.2162.summary.txt.gz	rs4247078	G	C	0.0710377	0.0155221	8948	4.72721e-06	0.00233525	20.9401	0.0352964	22.0677
genus.Turicibacter.id.2162.summary.txt.gz	rs2221441	C	G	0.0710364	0.015343	8720	3.65877e-06	0.00245221	21.4309	0.0352964	22.0677
genus.Turicibacter.id.2162.summary.txt.gz	rs114145484	C	G	-0.122127	0.0270472	8626	6.32171e-06	0.00235801	20.3835	0.0352964	22.0677
genus.Terrisporobacter.id.11348	rs1883097	T	C	0.226399	0.0454642	4417	6.36768e-07	0.00558278	24.7864	0.0213255	16.0158
genus.Terrisporobacter.id.11348.summary.txt.gz	rs2569953	C	A	-0.0775591	0.0174641	6637	8.95158e-06	0.00296287	19.7171	0.0213255	16.0158
genus.Terrisporobacter.id.11348.summary.txt.gz	rs7184125	C	T	0.091256	0.0205493	6232	8.96143e-06	0.00315448	19.7146	0.0213255	16.0158
genus.Terrisporobacter.id.11348.summary.txt.gz	rs2872237	A	C	-0.0814505	0.0175943	6632	3.66789e-06	0.00322105	21.4246	0.0213255	16.0158
genus.Terrisporobacter.id.11348.summary.txt.gz	rs58405430	T	G	0.134617	0.0301177	6176	7.83304e-06	0.00322438	19.9717	0.0213255	16.0158
genus.Terrisporobacter.id.11348.summary.txt.gz	rs7034891	C	G	-0.0799209	0.0173794	6629	4.25314e-06	0.00317997	21.1409	0.0213255	16.0158
genus.Sutterella.id.2896	rs13173038	G	A	-0.0718076	0.0151627	13245	2.18189e-06	0.00169044	22.4245	0.0198779	22.3632
genus.Sutterella.id.2896.summary.txt.gz	rs2321387	A	G	-0.0592876	0.0124509	13252	1.91964e-06	0.00170805	22.6704	0.0198779	22.3632
genus.Sutterella.id.2896.summary.txt.gz	rs7499539	G	A	0.0617478	0.0130998	13254	2.43342e-06	0.00167354	22.215	0.0198779	22.3632
genus.Sutterella.id.2896.summary.txt.gz	rs62501473	A	G	0.0694233	0.0149416	12762	3.37955e-06	0.00168873	21.5846	0.0198779	22.3632
genus.Sutterella.id.2896.summary.txt.gz	rs143438747	C	T	-0.145793	0.0306867	9368	2.02408e-06	0.00240369	22.5672	0.0198779	22.3632
genus.Sutterella.id.2896.summary.txt.gz	rs9350083	G	T	-0.0593069	0.0133929	13254	9.50145e-06	0.0014773	19.6062	0.0198779	22.3632
genus.Sutterella.id.2896.summary.txt.gz	rs7638039	C	T	0.0645624	0.0143887	13236	7.22214e-06	0.0015188	20.1304	0.0198779	22.3632
genus.Sutterella.id.2896.summary.txt.gz	rs11591622	G	T	-0.0688382	0.0151375	12604	5.42792e-06	0.00163806	20.6767	0.0198779	22.3632
genus.Sutterella.id.2896.summary.txt.gz	rs2613606	T	C	-0.0556794	0.0124117	13249	7.25651e-06	0.00151663	20.1214	0.0198779	22.3632
genus.Sutterella.id.2896.summary.txt.gz	rs1145877	G	A	-0.073548	0.0162413	13251	5.94186e-06	0.00154518	20.5037	0.0198779	22.3632
genus.Sutterella.id.2896.summary.txt.gz	rs607327	T	C	0.0578334	0.0129053	13251	7.41629e-06	0.00151327	20.0797	0.0198779	22.3632
genus.Sutterella.id.2896.summary.txt.gz	rs2050185	A	G	0.0575138	0.0128766	13243	7.94997e-06	0.00150418	19.9468	0.0198779	22.3632
genus.Subdoligranulum.id.2070	rs12638227	C	G	-0.0557288	0.0108552	17165	2.83905e-07	0.00153311	26.3531	0.0226947	28.4466
genus.Subdoligranulum.id.2070.summary.txt.gz	rs10065321	C	T	-0.0512828	0.0108105	17589	2.09763e-06	0.00127777	22.5009	0.0226947	28.4466
genus.Subdoligranulum.id.2070.summary.txt.gz	rs4347804	G	A	0.166063	0.0357483	4312	3.39515e-06	0.00497953	21.5692	0.0226947	28.4466
genus.Subdoligranulum.id.2070.summary.txt.gz	rs6555306	C	T	-0.0740777	0.0155463	17591	1.88877e-06	0.00128905	22.7024	0.0226947	28.4466
genus.Subdoligranulum.id.2070.summary.txt.gz	rs3761728	G	T	-0.0543458	0.0118866	17570	4.8305e-06	0.0011883	20.901	0.0226947	28.4466
genus.Subdoligranulum.id.2070.summary.txt.gz	rs2114677	T	C	-0.104176	0.0230829	15566	6.38737e-06	0.00130681	20.3659	0.0226947	28.4466
genus.Subdoligranulum.id.2070.summary.txt.gz	rs75158211	C	T	-0.072343	0.015933	17165	5.61368e-06	0.00119958	20.6132	0.0226947	28.4466
genus.Subdoligranulum.id.2070.summary.txt.gz	rs2171249	T	C	0.106744	0.0233213	14679	4.7147e-06	0.00142516	20.947	0.0226947	28.4466
genus.Subdoligranulum.id.2070.summary.txt.gz	rs35940633	A	G	-0.0511008	0.011001	17582	3.39919e-06	0.00122571	21.5745	0.0226947	28.4466
genus.Subdoligranulum.id.2070.summary.txt.gz	rs76528319	T	G	-0.143279	0.0310662	8468	3.98742e-06	0.00250562	21.2659	0.0226947	28.4466
genus.Subdoligranulum.id.2070.summary.txt.gz	rs1667315	A	G	0.0485017	0.0107452	17586	6.36767e-06	0.00115722	20.3721	0.0226947	28.4466
genus.Subdoligranulum.id.2070.summary.txt.gz	rs76664262	A	T	0.0834078	0.0185357	16712	6.79998e-06	0.00121016	20.2463	0.0226947	28.4466
genus.Subdoligranulum.id.2070.summary.txt.gz	rs10497836	T	C	-0.0524065	0.0118697	17579	1.00946e-05	0.00110768	19.4912	0.0226947	28.4466
genus.Subdoligranulum.id.2070.summary.txt.gz	rs16962433	T	A	0.0855999	0.0189213	15857	6.06843e-06	0.00128903	20.4639	0.0226947	28.4466
genus.Senegalimassilia.id.11160	rs11787826	A	C	0.081327	0.0171154	6923	2.0173e-06	0.00325077	22.572	0.0256418	22.7442
genus.Senegalimassilia.id.11160.summary.txt.gz	rs72887800	A	T	-0.0822462	0.0175721	6923	2.86168e-06	0.00315442	21.9008	0.0256418	22.7442
genus.Senegalimassilia.id.11160.summary.txt.gz	rs7225245	A	G	0.079173	0.0170421	6923	3.38875e-06	0.00310786	21.5766	0.0256418	22.7442
genus.Senegalimassilia.id.11160.summary.txt.gz	rs57512504	A	T	0.0819494	0.0172241	6923	1.95679e-06	0.00325917	22.6305	0.0256418	22.7442
genus.Senegalimassilia.id.11160.summary.txt.gz	rs10036909	T	C	0.185519	0.0400881	4996	3.69584e-06	0.00426843	21.4079	0.0256418	22.7442
genus.Senegalimassilia.id.11160.summary.txt.gz	rs10221578	A	G	0.0775955	0.0171053	6923	5.72416e-06	0.00296364	20.5723	0.0256418	22.7442
genus.Senegalimassilia.id.11160.summary.txt.gz	rs1990708	C	A	-0.109619	0.0247785	6923	9.69028e-06	0.00281906	19.5659	0.0256418	22.7442
genus.Senegalimassilia.id.11160.summary.txt.gz	rs2017373	T	C	0.0782258	0.0176841	6923	9.71087e-06	0.00281848	19.5618	0.0256418	22.7442
genus.LachnospiraceaeNC2004group.id.11316	rs6116753	A	G	0.0994748	0.0209139	6278	1.97085e-06	0.00359064	22.616	0.0361068	23.4757
genus.LachnospiraceaeNC2004group.id.11316.summary.txt.gz	rs3756315	G	A	-0.0883469	0.0188397	6328	2.73997e-06	0.00346308	21.9836	0.0361068	23.4757
genus.LachnospiraceaeNC2004group.id.11316.summary.txt.gz	rs12127733	A	G	0.115182	0.0246006	6226	2.8401e-06	0.00350863	21.9146	0.0361068	23.4757
genus.LachnospiraceaeNC2004group.id.11316.summary.txt.gz	rs17067076	A	G	-0.154631	0.0352194	4449	1.1308e-05	0.00431412	19.268	0.0361068	23.4757
genus.LachnospiraceaeNC2004group.id.11316.summary.txt.gz	rs1331592	G	C	0.0948806	0.0208369	6328	5.27619e-06	0.0032659	20.7278	0.0361068	23.4757
genus.LachnospiraceaeNC2004group.id.11316.summary.txt.gz	rs1928659	C	T	0.102522	0.0226445	5516	5.96997e-06	0.00370231	20.4904	0.0361068	23.4757
genus.LachnospiraceaeNC2004group.id.11316.summary.txt.gz	rs1929743	C	T	0.0837206	0.0190318	6330	1.08763e-05	0.00304771	19.3449	0.0361068	23.4757
genus.LachnospiraceaeNC2004group.id.11316.summary.txt.gz	rs12863463	A	G	-0.156365	0.0345372	5516	5.97024e-06	0.00370229	20.4903	0.0361068	23.4757
genus.LachnospiraceaeNC2004group.id.11316.summary.txt.gz	rs117467633	C	T	-0.169687	0.0383169	5077	9.48759e-06	0.00384803	19.6042	0.0361068	23.4757
genus.LachnospiraceaeNC2004group.id.11316.summary.txt.gz	rs12208226	A	C	-0.154739	0.0340372	5620	5.46303e-06	0.00366405	20.6603	0.0361068	23.4757
genus.Tyzzerella3.id.11335	rs67476743	G	T	0.132164	0.022208	4948	2.66216e-09	0.00710688	35.4022	0.0648971	24.454
genus.Tyzzerella3.id.11335.summary.txt.gz	rs17706273	C	T	-0.140368	0.0274708	5395	3.22618e-07	0.00481624	26.0997	0.0648971	24.454
genus.Tyzzerella3.id.11335.summary.txt.gz	rs7561370	C	T	0.131341	0.0286292	5396	4.48253e-06	0.00388525	21.0388	0.0648971	24.454
genus.Tyzzerella3.id.11335.summary.txt.gz	rs55799124	G	A	-0.11435	0.0238604	5362	1.64747e-06	0.00426515	22.9591	0.0648971	24.454
genus.Tyzzerella3.id.11335.summary.txt.gz	rs17809157	T	A	-0.163819	0.0336386	4621	1.1161e-06	0.00510617	23.7064	0.0648971	24.454
genus.Tyzzerella3.id.11335.summary.txt.gz	rs7019909	C	T	0.144156	0.0301626	5396	1.7593e-06	0.00421519	22.833	0.0648971	24.454
genus.Tyzzerella3.id.11335.summary.txt.gz	rs75091807	T	G	-0.184966	0.0383029	4621	1.37194e-06	0.0050211	23.3095	0.0648971	24.454
genus.Tyzzerella3.id.11335.summary.txt.gz	rs4904512	C	T	-0.117151	0.0250306	5396	2.86433e-06	0.00404314	21.8972	0.0648971	24.454
genus.Tyzzerella3.id.11335.summary.txt.gz	rs7333521	C	T	-0.207191	0.0453121	4335	4.81834e-06	0.00479996	20.8985	0.0648971	24.454
genus.Tyzzerella3.id.11335.summary.txt.gz	rs112102233	G	A	-0.216348	0.0477575	3857	5.89435e-06	0.00529261	20.5116	0.0648971	24.454
genus.Tyzzerella3.id.11335.summary.txt.gz	rs1232220	T	G	-0.143869	0.031828	5000	6.17794e-06	0.00406982	20.4241	0.0648971	24.454
genus.Tyzzerella3.id.11335.summary.txt.gz	rs191093	A	G	0.159008	0.0353306	4621	6.77676e-06	0.00436417	20.2465	0.0648971	24.454
genus.Tyzzerella3.id.11335.summary.txt.gz	rs10898797	T	C	0.12238	0.0274683	5387	8.37625e-06	0.00367127	19.8426	0.0648971	24.454
genus.Tyzzerella3.id.11335.summary.txt.gz	rs6920448	T	C	-0.141081	0.0305446	5010	3.85884e-06	0.00424017	21.3252	0.0648971	24.454
genus.Streptococcus.id.1853	rs11110281	C	T	-0.137519	0.0227398	15120	1.47116e-09	0.00241296	36.5673	0.0241473	21.9821
genus.Streptococcus.id.1853.summary.txt.gz	rs9895557	C	T	-0.0514931	0.0112021	16387	4.29183e-06	0.00128777	21.1273	0.0241473	21.9821
genus.Streptococcus.id.1853.summary.txt.gz	rs957755	G	T	-0.0697379	0.0143725	16387	1.22112e-06	0.00143467	23.5408	0.0241473	21.9821
genus.Streptococcus.id.1853.summary.txt.gz	rs72739637	G	A	0.0959942	0.0193213	14920	6.75359e-07	0.0016517	24.6809	0.0241473	21.9821
genus.Streptococcus.id.1853.summary.txt.gz	rs1918540	A	G	0.059639	0.0128148	16373	3.25691e-06	0.0013211	21.6563	0.0241473	21.9821
genus.Streptococcus.id.1853.summary.txt.gz	rs17708276	G	A	-0.0793955	0.0170628	16278	3.26905e-06	0.00132836	21.6491	0.0241473	21.9821
genus.Streptococcus.id.1853.summary.txt.gz	rs11720390	A	G	0.107024	0.0228121	15220	2.71167e-06	0.00144407	22.0076	0.0241473	21.9821
genus.Streptococcus.id.1853.summary.txt.gz	rs395407	C	G	-0.0792781	0.0173697	15864	5.01521e-06	0.00131141	20.8288	0.0241473	21.9821
genus.Streptococcus.id.1853.summary.txt.gz	rs10448310	G	A	-0.0517935	0.0111324	16384	3.27908e-06	0.00131942	21.6433	0.0241473	21.9821
genus.Streptococcus.id.1853.summary.txt.gz	rs7916711	G	A	0.102891	0.0217362	15294	2.20555e-06	0.00146295	22.4042	0.0241473	21.9821
genus.Streptococcus.id.1853.summary.txt.gz	rs71481756	G	T	0.0931048	0.0207949	14526	7.55982e-06	0.00137811	20.0433	0.0241473	21.9821
genus.Streptococcus.id.1853.summary.txt.gz	rs2370083	T	G	-0.0816836	0.0185851	16277	1.10715e-05	0.00118536	19.3146	0.0241473	21.9821
genus.Streptococcus.id.1853.summary.txt.gz	rs10028567	T	C	-0.0921167	0.0191881	16311	1.58101e-06	0.00141097	23.044	0.0241473	21.9821
genus.Streptococcus.id.1853.summary.txt.gz	rs6806351	C	T	-0.0633829	0.0136647	15973	3.51076e-06	0.00134515	21.5123	0.0241473	21.9821
genus.Streptococcus.id.1853.summary.txt.gz	rs9903102	A	C	-0.0709483	0.0155275	16384	4.89574e-06	0.00127265	20.8751	0.0241473	21.9821
genus.Streptococcus.id.1853.summary.txt.gz	rs60486012	A	G	-0.0907548	0.0199729	15940	5.5224e-06	0.00129362	20.6444	0.0241473	21.9821
genus.Streptococcus.id.1853.summary.txt.gz	rs6563952	C	G	0.0827344	0.0180035	16387	4.31807e-06	0.00128706	21.1156	0.0241473	21.9821
genus.Ruminococcus2.id.11374	rs78120384	G	A	-0.192815	0.0392045	6082	8.73449e-07	0.00396134	24.1807	0.0289674	12.0639
genus.Ruminococcus2.id.11374.summary.txt.gz	rs10199274	C	G	0.0663725	0.0139465	14716	1.94488e-06	0.00153669	22.6457	0.0289674	12.0639
genus.Ruminococcus2.id.11374.summary.txt.gz	rs7635831	A	G	0.0618344	0.0129031	14924	1.64957e-06	0.00153645	22.9622	0.0289674	12.0639
genus.Ruminococcus2.id.11374.summary.txt.gz	rs2997412	G	A	-0.0568439	0.0122325	15336	3.36843e-06	0.0014061	21.5915	0.0289674	12.0639
genus.Ruminococcus2.id.11374.summary.txt.gz	rs2368224	G	T	0.199648	0.0438453	3026	5.27729e-06	0.00680529	20.7202	0.0289674	12.0639
genus.Ruminococcus2.id.11374.summary.txt.gz	rs4400279	G	A	0.0546114	0.0120077	15333	5.4155e-06	0.0013472	20.6817	0.0289674	12.0639
genus.Ruminococcus2.id.11374.summary.txt.gz	rs58681734	G	A	0.0723875	0.0160787	15338	6.72933e-06	0.00131972	20.266	0.0289674	12.0639
genus.Ruminococcus2.id.11374.summary.txt.gz	rs1819812	T	G	0.0842356	0.0184893	14868	5.21611e-06	0.00139409	20.7535	0.0289674	12.0639
genus.Ruminococcus2.id.11374.summary.txt.gz	rs12406309	C	A	-0.063193	0.0142275	15339	8.92953e-06	0.00128447	19.7252	0.0289674	12.0639
genus.Ruminococcus2.id.11374.summary.txt.gz	rs2846589	T	G	0.0522093	0.0116382	14924	7.25572e-06	0.00134666	20.1219	0.0289674	12.0639
genus.Ruminococcus2.id.11374.summary.txt.gz	rs55707116	A	C	0.0865521	0.0189141	15336	4.73798e-06	0.00136358	20.9377	0.0289674	12.0639
genus.Ruminococcus2.id.11374.summary.txt.gz	rs75140805	G	T	0.0836825	0.0176445	14249	2.10895e-06	0.00157609	22.49	0.0289674	12.0639
genus.Ruminococcus2.id.11374.summary.txt.gz	rs4799823	T	C	0.0837001	0.0182263	14650	4.38424e-06	0.00143746	21.0862	0.0289674	12.0639
genus.Ruminococcus2.id.11374.summary.txt.gz	rs61791565	C	T	-0.0523503	0.0117119	15319	7.82762e-06	0.00130253	19.9769	0.0289674	12.0639
genus.Ruminococcus2.id.11374.summary.txt.gz	rs7693984	A	G	-0.102822	0.0235087	14154	1.22111e-05	0.00134974	19.1273	0.0289674	12.0639
genus.RuminococcaceaeUCG014.id.11371	rs115777838	C	T	-0.18835	0.0386643	5674	1.10806e-06	0.00416492	23.7222	0.0303284	9.82618
genus.RuminococcaceaeUCG014.id.11371.summary.txt.gz	rs72809222	C	T	0.0671775	0.0139838	13922	1.55563e-06	0.00165492	23.0747	0.0303284	9.82618
genus.RuminococcaceaeUCG014.id.11371.summary.txt.gz	rs12638134	G	T	0.0582548	0.0119657	14403	1.12466e-06	0.00164293	23.6987	0.0303284	9.82618
genus.RuminococcaceaeUCG014.id.11371.summary.txt.gz	rs56105232	A	G	0.139276	0.0299132	9190	3.22415e-06	0.00235335	21.6736	0.0303284	9.82618
genus.RuminococcaceaeUCG014.id.11371.summary.txt.gz	rs995642	T	C	0.060048	0.0126417	14402	2.0342e-06	0.00156417	22.5593	0.0303284	9.82618
genus.RuminococcaceaeUCG014.id.11371.summary.txt.gz	rs10941294	T	C	-0.122057	0.0260017	12615	2.67634e-06	0.00174374	22.0322	0.0303284	9.82618
genus.RuminococcaceaeUCG014.id.11371.summary.txt.gz	rs79640386	A	T	-0.110863	0.0248098	13692	7.8756e-06	0.00145623	19.9649	0.0303284	9.82618
genus.RuminococcaceaeUCG014.id.11371.summary.txt.gz	rs439810	C	G	-0.0577127	0.0126675	14403	5.21489e-06	0.00143906	20.7538	0.0303284	9.82618
genus.RuminococcaceaeUCG014.id.11371.summary.txt.gz	rs10495392	T	C	-0.082486	0.0187194	13902	1.05087e-05	0.00139473	19.4139	0.0303284	9.82618
genus.RuminococcaceaeUCG014.id.11371.summary.txt.gz	rs62478832	A	T	-0.058129	0.012903	14331	6.63528e-06	0.0014142	20.2928	0.0303284	9.82618
genus.RuminococcaceaeUCG014.id.11371.summary.txt.gz	rs61898819	T	A	0.0607865	0.0138761	14325	1.18316e-05	0.00133784	19.1876	0.0303284	9.82618
genus.RuminococcaceaeUCG014.id.11371.summary.txt.gz	rs853612	G	A	-0.0528257	0.0119367	14403	9.62193e-06	0.00135794	19.5823	0.0303284	9.82618
genus.RuminococcaceaeUCG014.id.11371.summary.txt.gz	rs73186226	A	G	-0.0993852	0.0216819	13760	4.56613e-06	0.00152465	21.0081	0.0303284	9.82618
genus.RuminococcaceaeUCG014.id.11371.summary.txt.gz	rs34402072	T	C	-0.0688023	0.0156083	13863	1.04299e-05	0.00139968	19.4282	0.0303284	9.82618
genus.RuminococcaceaeUCG014.id.11371.summary.txt.gz	rs74060145	G	C	-0.115767	0.0254199	13011	5.25887e-06	0.00159155	20.7374	0.0303284	9.82618
genus.RuminococcaceaeUCG014.id.11371.summary.txt.gz	rs77627087	G	C	0.067562	0.0150103	14390	6.76248e-06	0.00140589	20.2565	0.0303284	9.82618
genus.RuminococcaceaeUCG014.id.11371.summary.txt.gz	rs17296933	G	C	-0.0829544	0.0185058	13177	7.37305e-06	0.0015226	20.0909	0.0303284	9.82618
genus.RuminococcaceaeUCG014.id.11371.summary.txt.gz	rs10791168	G	A	-0.0664624	0.0150069	14403	9.47616e-06	0.00135996	19.6115	0.0303284	9.82618
genus.RuminococcaceaeUCG013.id.11370	rs12781711	T	C	-0.0656129	0.0117477	16772	2.33443e-08	0.00185645	31.1906	0.0226328	25.8679
genus.RuminococcaceaeUCG013.id.11370.summary.txt.gz	rs12189346	A	G	0.0684961	0.014558	16470	2.53818e-06	0.0013423	22.1347	0.0226328	25.8679
genus.RuminococcaceaeUCG013.id.11370.summary.txt.gz	rs75088940	C	T	-0.0942968	0.0200713	15638	2.62588e-06	0.00140946	22.0694	0.0226328	25.8679
genus.RuminococcaceaeUCG013.id.11370.summary.txt.gz	rs16918863	C	A	0.111491	0.0240157	12643	3.44333e-06	0.00170177	21.5488	0.0226328	25.8679
genus.RuminococcaceaeUCG013.id.11370.summary.txt.gz	rs76973485	T	G	0.194976	0.0418213	5299	3.12983e-06	0.00408501	21.7271	0.0226328	25.8679
genus.RuminococcaceaeUCG013.id.11370.summary.txt.gz	rs12485353	A	G	-0.0607903	0.0130847	16771	3.38589e-06	0.00128536	21.5819	0.0226328	25.8679
genus.RuminococcaceaeUCG013.id.11370.summary.txt.gz	rs9565219	A	T	-0.0524592	0.0117701	16772	8.31264e-06	0.00118299	19.8622	0.0226328	25.8679
genus.RuminococcaceaeUCG013.id.11370.summary.txt.gz	rs1729063	C	G	-0.0533411	0.0120757	16470	9.99669e-06	0.0011833	19.5097	0.0226328	25.8679
genus.RuminococcaceaeUCG013.id.11370.summary.txt.gz	rs7784330	A	G	-0.0498329	0.0112066	16770	8.71813e-06	0.00117771	19.7712	0.0226328	25.8679
genus.RuminococcaceaeUCG013.id.11370.summary.txt.gz	rs11581881	T	C	0.0661211	0.0144736	15730	4.91517e-06	0.00132501	20.8674	0.0226328	25.8679
genus.RuminococcaceaeUCG013.id.11370.summary.txt.gz	rs2428106	G	C	-0.0490863	0.0109903	16768	7.95677e-06	0.00118825	19.9458	0.0226328	25.8679
genus.RuminococcaceaeUCG013.id.11370.summary.txt.gz	rs2730183	A	G	-0.0488692	0.0109907	16772	8.73243e-06	0.00117739	19.7681	0.0226328	25.8679
genus.RuminococcaceaeUCG013.id.11370.summary.txt.gz	rs9313055	C	T	0.105087	0.023446	15764	7.39141e-06	0.00127275	20.0866	0.0226328	25.8679
genus.RuminococcaceaeUCG013.id.11370.summary.txt.gz	rs12336782	C	T	-0.0856047	0.0189311	16772	6.12841e-06	0.00121767	20.4452	0.0226328	25.8679
genus.RuminococcaceaeUCG013.id.11370.summary.txt.gz	rs4385846	T	G	0.0598404	0.0131807	16772	5.62514e-06	0.00122743	20.6092	0.0226328	25.8679
genus.RuminococcaceaeUCG005.id.11363	rs10950694	C	T	0.0577628	0.011412	15821	4.15792e-07	0.00161672	25.6164	0.0288688	27.6338
genus.RuminococcaceaeUCG005.id.11363.summary.txt.gz	rs34781347	A	G	0.188685	0.0386484	6061	1.04967e-06	0.00391708	23.8269	0.0288688	27.6338
genus.RuminococcaceaeUCG005.id.11363.summary.txt.gz	rs12288512	G	A	0.066635	0.0144356	15473	3.91146e-06	0.0013752	21.305	0.0288688	27.6338
genus.RuminococcaceaeUCG005.id.11363.summary.txt.gz	rs60081663	G	C	0.158082	0.0319586	9342	7.55802e-07	0.00261223	24.4621	0.0288688	27.6338
genus.RuminococcaceaeUCG005.id.11363.summary.txt.gz	rs114279581	G	A	-0.146604	0.0316034	8465	3.50318e-06	0.00253568	21.514	0.0288688	27.6338
genus.RuminococcaceaeUCG005.id.11363.summary.txt.gz	rs12604884	T	G	0.0675317	0.0143745	16099	2.62705e-06	0.0013691	22.0686	0.0288688	27.6338
genus.RuminococcaceaeUCG005.id.11363.summary.txt.gz	rs35166120	G	C	-0.0686153	0.0146252	16092	2.71102e-06	0.00136595	22.0082	0.0288688	27.6338
genus.RuminococcaceaeUCG005.id.11363.summary.txt.gz	rs7555878	G	A	0.0586677	0.0125277	16100	2.82668e-06	0.00136031	21.928	0.0288688	27.6338
genus.RuminococcaceaeUCG005.id.11363.summary.txt.gz	rs394449	T	A	0.0692909	0.0148712	15728	3.17135e-06	0.00137844	21.7072	0.0288688	27.6338
genus.RuminococcaceaeUCG005.id.11363.summary.txt.gz	rs10873449	C	T	0.0654843	0.0143973	16098	5.40658e-06	0.00128345	20.685	0.0288688	27.6338
genus.RuminococcaceaeUCG005.id.11363.summary.txt.gz	rs2893871	A	G	-0.073644	0.015548	16103	2.17375e-06	0.00139128	22.4322	0.0288688	27.6338
genus.RuminococcaceaeUCG005.id.11363.summary.txt.gz	rs72776570	A	C	0.087067	0.0197179	15376	1.00715e-05	0.00126646	19.4953	0.0288688	27.6338
genus.RuminococcaceaeUCG005.id.11363.summary.txt.gz	rs898577	C	T	-0.123012	0.0286671	9991	1.77819e-05	0.00183959	18.4095	0.0288688	27.6338
genus.RuminococcaceaeUCG005.id.11363.summary.txt.gz	rs7449320	A	C	0.0599163	0.0130836	16095	4.66118e-06	0.0013013	20.9691	0.0288688	27.6338
genus.RuminococcaceaeUCG005.id.11363.summary.txt.gz	rs10937802	A	G	0.0755811	0.0168226	15821	7.02843e-06	0.00127424	20.1829	0.0288688	27.6338
genus.RuminococcaceaeUCG005.id.11363.summary.txt.gz	rs7586445	A	G	0.0782349	0.0176458	15099	9.26563e-06	0.00130019	19.6545	0.0288688	27.6338
genus.RuminococcaceaeUCG005.id.11363.summary.txt.gz	rs55793120	C	T	0.121548	0.0279546	11224	1.3736e-05	0.00168154	18.9021	0.0288688	27.6338
genus.Lachnospira.id.2004	rs13157098	G	A	-0.0768058	0.0155312	15947	7.60423e-07	0.00153121	24.4525	0.00932595	21.4351
genus.Lachnospira.id.2004.summary.txt.gz	rs4923324	A	G	-0.0617321	0.0133387	16490	3.69108e-06	0.00129722	21.4163	0.00932595	21.4351
genus.Lachnospira.id.2004.summary.txt.gz	rs56791201	C	T	0.051823	0.0110697	16486	2.84743e-06	0.00132765	21.9141	0.00932595	21.4351
genus.Lachnospira.id.2004.summary.txt.gz	rs2326833	G	C	-0.078495	0.017109	15632	4.47654e-06	0.00134473	21.0464	0.00932595	21.4351
genus.Lachnospira.id.2004.summary.txt.gz	rs4686798	C	T	0.0531826	0.0113747	16497	2.93239e-06	0.00132335	21.8576	0.00932595	21.4351
genus.Lachnospira.id.2004.summary.txt.gz	rs35418758	C	A	0.0864686	0.0190315	16042	5.53405e-06	0.00128515	20.6404	0.00932595	21.4351
genus.Lachnospira.id.2004.summary.txt.gz	rs2520509	G	A	0.0519063	0.011578	16500	7.35335e-06	0.00121664	20.0966	0.00932595	21.4351
genus.Slackia.id.825	rs8901	T	C	0.0934594	0.0186813	6063	5.64943e-07	0.00411107	25.0201	0.0323646	22.495
genus.Slackia.id.825.summary.txt.gz	rs4492265	G	A	-0.0905757	0.0191658	6063	2.29108e-06	0.00367014	22.3267	0.0323646	22.495
genus.Slackia.id.825.summary.txt.gz	rs16894137	T	C	-0.122792	0.0263047	6063	3.04039e-06	0.00358121	21.7837	0.0323646	22.495
genus.Slackia.id.825.summary.txt.gz	rs112764253	A	T	0.194714	0.0411598	5634	2.23775e-06	0.00395647	22.3713	0.0323646	22.495
genus.Slackia.id.825.summary.txt.gz	rs12440440	G	A	0.0901934	0.0190582	6063	2.2176e-06	0.00368039	22.3893	0.0323646	22.495
genus.Slackia.id.825.summary.txt.gz	rs35156985	C	T	-0.155709	0.0348085	5965	7.702e-06	0.00334343	20.0037	0.0323646	22.495
genus.Slackia.id.825.summary.txt.gz	rs10409783	G	A	0.0950828	0.0211239	5941	6.75748e-06	0.00339873	20.2539	0.0323646	22.495
genus.Slackia.id.825.summary.txt.gz	rs13339230	G	C	0.147055	0.0330635	6063	8.68157e-06	0.00325206	19.775	0.0323646	22.495
genus.Slackia.id.825.summary.txt.gz	rs58767323	C	G	-0.102833	0.0227077	6063	5.93846e-06	0.00337107	20.5012	0.0323646	22.495
genus.Ruminococcus1.id.11373	rs10769159	C	G	-0.0640277	0.0110059	16603	5.97109e-09	0.00203428	33.84	0.0216447	26.2133
genus.Ruminococcus1.id.11373.summary.txt.gz	rs7117576	G	A	0.0829505	0.0170891	16606	1.21003e-06	0.00141683	23.5584	0.0216447	26.2133
genus.Ruminococcus1.id.11373.summary.txt.gz	rs17781867	T	C	0.0999271	0.0211728	14349	2.36314e-06	0.00154994	22.2715	0.0216447	26.2133
genus.Ruminococcus1.id.11373.summary.txt.gz	rs7583465	T	C	0.0527654	0.0112619	16588	2.7954e-06	0.00132162	21.9495	0.0216447	26.2133
genus.Ruminococcus1.id.11373.summary.txt.gz	rs78613526	A	G	0.167497	0.0367639	7266	5.21354e-06	0.00284862	20.7515	0.0216447	26.2133
genus.Ruminococcus1.id.11373.summary.txt.gz	rs78572139	A	G	0.125038	0.0279411	11667	7.63966e-06	0.00171352	20.0226	0.0216447	26.2133
genus.Ruminococcus1.id.11373.summary.txt.gz	rs3000856	A	T	-0.0709997	0.0162766	16126	1.28836e-05	0.00117855	19.0253	0.0216447	26.2133
genus.Ruminococcus1.id.11373.summary.txt.gz	rs6493760	T	C	0.0535262	0.0115885	16126	3.85737e-06	0.00132124	21.3318	0.0216447	26.2133
genus.Ruminococcus1.id.11373.summary.txt.gz	rs11783695	T	G	-0.0734114	0.0161398	16606	5.40376e-06	0.0012443	20.6861	0.0216447	26.2133
genus.Ruminococcus1.id.11373.summary.txt.gz	rs10995816	G	C	-0.0762002	0.0174689	16597	1.28848e-05	0.00114513	19.0252	0.0216447	26.2133
genus.Ruminococcus1.id.11373.summary.txt.gz	rs3819978	T	C	-0.11504	0.0260137	12769	9.76645e-06	0.00152922	19.5535	0.0216447	26.2133
genus.Ruminococcus1.id.11373.summary.txt.gz	rs4849717	A	T	0.132764	0.0299816	10484	9.50336e-06	0.00186686	19.605	0.0216447	26.2133
genus.Ruminococcus1.id.11373.summary.txt.gz	rs6750529	T	C	0.0569701	0.0127423	16607	7.78761e-06	0.00120222	19.9869	0.0216447	26.2133
genus.Ruminococcus1.id.11373.summary.txt.gz	rs6105066	C	T	-0.0607052	0.013425	16049	6.13145e-06	0.0012724	20.4442	0.0216447	26.2133
genus.RuminococcaceaeUCG010.id.11367	rs35506912	C	G	-0.0693743	0.0147926	12793	2.73457e-06	0.0017163	21.9909	0.014829	24.0534
genus.RuminococcaceaeUCG010.id.11367.summary.txt.gz	rs682403	G	A	-0.0588161	0.0124671	12864	2.38537e-06	0.00172716	22.2531	0.014829	24.0534
genus.RuminococcaceaeUCG010.id.11367.summary.txt.gz	rs6958419	T	C	-0.0585718	0.0124994	12870	2.78623e-06	0.00170326	21.955	0.014829	24.0534
genus.RuminococcaceaeUCG010.id.11367.summary.txt.gz	rs2820282	C	A	-0.0592304	0.0125917	12865	2.55208e-06	0.00171698	22.1235	0.014829	24.0534
genus.RuminococcaceaeUCG010.id.11367.summary.txt.gz	rs12597105	A	G	0.0670855	0.0144415	12415	3.39533e-06	0.00173513	21.5756	0.014829	24.0534
genus.RuminococcaceaeUCG010.id.11367.summary.txt.gz	rs7935775	T	A	-0.0631351	0.0137953	12864	4.7271e-06	0.00162552	20.9415	0.014829	24.0534
genus.RuminococcaceaeUCG010.id.11367.summary.txt.gz	rs73218807	A	G	-0.166211	0.0367938	6714	6.26179e-06	0.00303018	20.4004	0.014829	24.0534
genus.RuminococcaceaeUCG010.id.11367.summary.txt.gz	rs7441445	T	C	-0.05695	0.0126502	12852	6.73514e-06	0.00157447	20.2639	0.014829	24.0534
genus.RuminococcaceaeUCG009.id.11366	rs8009993	C	G	-0.135936	0.0244857	7389	2.82961e-08	0.00415387	30.8126	0.0423122	23.2711
genus.RuminococcaceaeUCG009.id.11366.summary.txt.gz	rs1550196	A	G	0.130842	0.0262478	7389	6.20071e-07	0.00335168	24.8421	0.0423122	23.2711
genus.RuminococcaceaeUCG009.id.11366.summary.txt.gz	rs4708333	G	T	-0.084033	0.0174757	7511	1.52021e-06	0.003069	23.1161	0.0423122	23.2711
genus.RuminococcaceaeUCG009.id.11366.summary.txt.gz	rs61779334	C	G	-0.138137	0.0292072	6865	2.25014e-06	0.00324778	22.3622	0.0423122	23.2711
genus.RuminococcaceaeUCG009.id.11366.summary.txt.gz	rs4079028	T	C	0.0915623	0.019936	7480	4.37329e-06	0.0028121	21.0882	0.0423122	23.2711
genus.RuminococcaceaeUCG009.id.11366.summary.txt.gz	rs2058609	G	A	0.0816464	0.017472	7510	2.9684e-06	0.00289928	21.8311	0.0423122	23.2711
genus.RuminococcaceaeUCG009.id.11366.summary.txt.gz	rs12508214	T	C	-0.0774649	0.0168937	7511	4.53053e-06	0.00279157	21.0206	0.0423122	23.2711
genus.RuminococcaceaeUCG009.id.11366.summary.txt.gz	rs9558661	C	T	-0.0897823	0.0200739	7480	7.72759e-06	0.00266721	19.9988	0.0423122	23.2711
genus.RuminococcaceaeUCG009.id.11366.summary.txt.gz	rs758191	G	T	0.17702	0.0375113	5829	2.36893e-06	0.00380599	22.2622	0.0423122	23.2711
genus.RuminococcaceaeUCG009.id.11366.summary.txt.gz	rs2192926	G	A	-0.089048	0.0192989	7511	3.94707e-06	0.00282655	21.2847	0.0423122	23.2711
genus.RuminococcaceaeUCG009.id.11366.summary.txt.gz	rs113006825	C	T	-0.0928893	0.0208035	7165	8.00367e-06	0.00277483	19.9314	0.0423122	23.2711
genus.RuminococcaceaeUCG009.id.11366.summary.txt.gz	rs138460696	G	A	0.139274	0.0315794	6865	1.03235e-05	0.0028253	19.4449	0.0423122	23.2711
genus.RuminococcaceaeUCG009.id.11366.summary.txt.gz	rs6952765	A	G	0.0732099	0.0166777	7511	1.13512e-05	0.00255892	19.2643	0.0423122	23.2711
genus.RuminococcaceaeUCG009.id.11366.summary.txt.gz	rs78410648	G	A	0.120989	0.0277317	7510	1.28384e-05	0.00252813	19.0293	0.0423122	23.2711
genus.Lachnoclostridium.id.11308	rs6112314	C	A	-0.0561715	0.0108174	17842	2.0728e-07	0.00150899	26.961	0.0184759	22.3701
genus.Lachnoclostridium.id.11308.summary.txt.gz	rs62285313	G	A	0.0864203	0.0181565	16991	1.93848e-06	0.00133158	22.6524	0.0184759	22.3701
genus.Lachnoclostridium.id.11308.summary.txt.gz	rs78068103	G	A	0.0886199	0.0194248	17477	5.06188e-06	0.0011895	20.8113	0.0184759	22.3701
genus.Lachnoclostridium.id.11308.summary.txt.gz	rs615997	C	T	0.0511752	0.0106491	17911	1.54278e-06	0.00128771	23.0913	0.0184759	22.3701
genus.Lachnoclostridium.id.11308.summary.txt.gz	rs61915992	T	A	0.0803876	0.0172209	16773	3.04098e-06	0.00129746	21.7879	0.0184759	22.3701
genus.Lachnoclostridium.id.11308.summary.txt.gz	rs789029	T	C	-0.0641288	0.0137974	17922	3.35345e-06	0.00120393	21.6005	0.0184759	22.3701
genus.Lachnoclostridium.id.11308.summary.txt.gz	rs12566975	C	T	-0.0468097	0.0105787	17921	9.64822e-06	0.00109137	19.5776	0.0184759	22.3701
genus.Lachnoclostridium.id.11308.summary.txt.gz	rs4738679	A	G	-0.0520267	0.011404	17921	5.06389e-06	0.00116003	20.8106	0.0184759	22.3701
genus.Lachnoclostridium.id.11308.summary.txt.gz	rs1031599	T	G	-0.078627	0.0175644	17398	7.58796e-06	0.00115047	20.0367	0.0184759	22.3701
genus.Lachnoclostridium.id.11308.summary.txt.gz	rs72829893	T	G	0.117472	0.0268103	12404	1.17805e-05	0.00154538	19.1954	0.0184759	22.3701
genus.Lachnoclostridium.id.11308.summary.txt.gz	rs3821998	A	C	-0.0864066	0.0192519	17920	7.18272e-06	0.00112284	20.1417	0.0184759	22.3701
genus.Lachnoclostridium.id.11308.summary.txt.gz	rs2385421	G	A	0.0746186	0.0180734	17903	3.64917e-05	0.000951206	17.0438	0.0184759	22.3701
genus.Lachnoclostridium.id.11308.summary.txt.gz	rs1528479	A	G	-0.0497798	0.0111919	17477	8.67398e-06	0.00113068	19.781	0.0184759	22.3701
genus.Lachnoclostridium.id.11308.summary.txt.gz	rs1997204	C	T	-0.108075	0.0242022	14138	7.98841e-06	0.00140844	19.9378	0.0184759	22.3701
genus.Lachnoclostridium.id.11308.summary.txt.gz	rs62028349	C	G	0.0469989	0.0105971	17922	9.20395e-06	0.00109633	19.6677	0.0184759	22.3701
genus.Intestinibacter.id.11345	rs10805326	A	G	0.0775151	0.0139665	12303	2.85533e-08	0.00249748	30.7984	0.0288788	24.359
genus.Intestinibacter.id.11345.summary.txt.gz	rs4327025	A	G	-0.0810346	0.0154397	12303	1.53371e-07	0.002234	27.5419	0.0288788	24.359
genus.Intestinibacter.id.11345.summary.txt.gz	rs478972	C	T	-0.142681	0.0297116	10333	1.56937e-06	0.00222682	23.0566	0.0288788	24.359
genus.Intestinibacter.id.11345.summary.txt.gz	rs6875660	T	C	0.0890455	0.0193905	12293	4.38555e-06	0.00171255	21.0851	0.0288788	24.359
genus.Intestinibacter.id.11345.summary.txt.gz	rs16938435	C	T	-0.112189	0.0235439	12303	1.88779e-06	0.00184217	22.7023	0.0288788	24.359
genus.Intestinibacter.id.11345.summary.txt.gz	rs6062862	G	A	0.0924508	0.0204658	12189	6.26248e-06	0.00167136	20.4029	0.0288788	24.359
genus.Intestinibacter.id.11345.summary.txt.gz	rs118030283	A	G	-0.151829	0.0324471	8830	2.87892e-06	0.00247355	21.8907	0.0288788	24.359
genus.Intestinibacter.id.11345.summary.txt.gz	rs11109097	T	C	0.0624272	0.0138539	11886	6.60283e-06	0.0017054	20.3016	0.0288788	24.359
genus.Intestinibacter.id.11345.summary.txt.gz	rs9348442	T	C	0.099082	0.0221625	12303	7.79647e-06	0.00162194	19.9839	0.0288788	24.359
genus.Intestinibacter.id.11345.summary.txt.gz	rs447950	G	A	0.0628342	0.0136652	12303	4.2635e-06	0.00171554	21.1391	0.0288788	24.359
genus.Intestinibacter.id.11345.summary.txt.gz	rs12210583	G	T	0.155074	0.0353007	7660	1.11822e-05	0.00251299	19.293	0.0288788	24.359
genus.Intestinibacter.id.11345.summary.txt.gz	rs2702387	G	A	0.0608559	0.0132145	12291	4.12028e-06	0.00172252	21.2046	0.0288788	24.359
genus.Intestinibacter.id.11345.summary.txt.gz	rs68093214	T	C	0.0662258	0.0149877	11886	9.93124e-06	0.00163996	19.5213	0.0288788	24.359
genus.Intestinibacter.id.11345.summary.txt.gz	rs2098844	T	C	-0.0575295	0.0128416	12291	7.46613e-06	0.00163023	20.0667	0.0288788	24.359
genus.Intestinibacter.id.11345.summary.txt.gz	rs893394	A	G	0.0583322	0.0130729	11886	8.11772e-06	0.00167227	19.9066	0.0288788	24.359
genus.Hungatella.id.11306	rs34471047	G	A	-0.162871	0.03349	3950	1.15459e-06	0.00595207	23.6395	0.025291	20.4672
genus.Hungatella.id.11306.summary.txt.gz	rs72759041	T	G	-0.126025	0.0282242	3910	8.00184e-06	0.00507322	19.9272	0.025291	20.4672
genus.Hungatella.id.11306.summary.txt.gz	rs10044993	A	C	0.139547	0.0316748	4209	1.05483e-05	0.00459025	19.4002	0.025291	20.4672
genus.Hungatella.id.11306.summary.txt.gz	rs13249325	G	T	-0.100023	0.0225883	4209	9.50826e-06	0.00463693	19.5984	0.025291	20.4672
genus.Hungatella.id.11306.summary.txt.gz	rs17092615	A	G	0.152235	0.0337867	4009	6.61378e-06	0.00503854	20.2917	0.025291	20.4672
genus.RuminococcaceaeUCG011.id.11368	rs1416041	C	A	-0.182339	0.0339898	3632	8.11625e-08	0.00786121	28.7623	0.0498421	23.7563
genus.RuminococcaceaeUCG011.id.11368.summary.txt.gz	rs12724320	T	C	-0.120881	0.0249229	3632	1.23349e-06	0.00643526	23.5113	0.0498421	23.7563
genus.RuminococcaceaeUCG011.id.11368.summary.txt.gz	rs79113084	T	C	-0.152166	0.0317519	3610	1.6486e-06	0.00632166	22.9536	0.0498421	23.7563
genus.RuminococcaceaeUCG011.id.11368.summary.txt.gz	rs9729514	G	A	0.184934	0.0394616	3632	2.78035e-06	0.00601059	21.9504	0.0498421	23.7563
genus.RuminococcaceaeUCG011.id.11368.summary.txt.gz	rs2729556	T	C	-0.109097	0.0233699	3632	3.03744e-06	0.00596442	21.7808	0.0498421	23.7563
genus.RuminococcaceaeUCG011.id.11368.summary.txt.gz	rs10274562	T	C	0.110917	0.0244556	3632	5.74773e-06	0.00563177	20.5591	0.0498421	23.7563
genus.RuminococcaceaeUCG011.id.11368.summary.txt.gz	rs4490371	C	T	-0.111816	0.0248963	3610	7.07937e-06	0.00555667	20.1605	0.0498421	23.7563
genus.RuminococcaceaeUCG011.id.11368.summary.txt.gz	rs12636310	A	G	0.132725	0.0282037	3632	2.52669e-06	0.00606054	22.1339	0.0498421	23.7563
genus.RuminococcaceaeUCG004.id.11362	rs6769553	G	A	0.0849743	0.0157451	9501	6.78081e-08	0.00305624	29.1202	0.0275679	22.415
genus.RuminococcaceaeUCG004.id.11362.summary.txt.gz	rs12125734	T	G	0.133972	0.0257417	8938	1.94552e-07	0.00302133	27.0804	0.0275679	22.415
genus.RuminococcaceaeUCG004.id.11362.summary.txt.gz	rs516741	G	T	-0.0755412	0.0161951	9502	3.09463e-06	0.00228449	21.7524	0.0275679	22.415
genus.RuminococcaceaeUCG004.id.11362.summary.txt.gz	rs2248146	C	T	0.0689452	0.0153649	9502	7.21719e-06	0.00211452	20.1306	0.0275679	22.415
genus.RuminococcaceaeUCG004.id.11362.summary.txt.gz	rs10976229	G	T	0.095976	0.0214554	9116	7.70281e-06	0.00219026	20.0059	0.0275679	22.415
genus.RuminococcaceaeUCG004.id.11362.summary.txt.gz	rs7569771	G	A	-0.075914	0.0170308	9502	8.29394e-06	0.00208666	19.8647	0.0275679	22.415
genus.RuminococcaceaeUCG004.id.11362.summary.txt.gz	rs872501	A	G	0.116125	0.025946	8473	7.61866e-06	0.00235855	20.0265	0.0275679	22.415
genus.RuminococcaceaeUCG004.id.11362.summary.txt.gz	rs550351	C	A	0.078587	0.018003	9498	1.27002e-05	0.0020022	19.051	0.0275679	22.415
genus.RuminococcaceaeUCG004.id.11362.summary.txt.gz	rs3800178	T	C	-0.0804407	0.0177915	9502	6.146e-06	0.00214674	20.4379	0.0275679	22.415
genus.RuminococcaceaeUCG004.id.11362.summary.txt.gz	rs11961899	A	G	-0.0707825	0.0161381	9501	1.15433e-05	0.00202068	19.2333	0.0275679	22.415
genus.RuminococcaceaeUCG004.id.11362.summary.txt.gz	rs9818949	T	G	0.0859927	0.0188671	9116	5.16924e-06	0.00227362	20.769	0.0275679	22.415
genus.RuminococcaceaeUCG004.id.11362.summary.txt.gz	rs7123615	G	C	-0.0786157	0.0179592	9502	1.20063e-05	0.0020126	19.1582	0.0275679	22.415
genus.RuminococcaceaeUCG003.id.11361	rs73341548	G	T	-0.170045	0.0318674	6744	9.50033e-08	0.00420426	28.4648	0.0243199	11.9805
genus.RuminococcaceaeUCG003.id.11361.summary.txt.gz	rs6759615	G	A	0.102523	0.0200204	14410	3.04048e-07	0.00181653	26.2202	0.0243199	11.9805
genus.RuminococcaceaeUCG003.id.11361.summary.txt.gz	rs646327	A	G	0.0586696	0.0118369	14406	7.17811e-07	0.00170241	24.5633	0.0243199	11.9805
genus.RuminococcaceaeUCG003.id.11361.summary.txt.gz	rs11243416	C	T	-0.0925653	0.0191203	14004	1.29057e-06	0.00167081	23.4339	0.0243199	11.9805
genus.RuminococcaceaeUCG003.id.11361.summary.txt.gz	rs16959793	C	A	-0.062527	0.0131259	14412	1.90122e-06	0.00157207	22.6892	0.0243199	11.9805
genus.RuminococcaceaeUCG003.id.11361.summary.txt.gz	rs11831525	C	A	0.071227	0.0151814	14397	2.70917e-06	0.00152661	22.0092	0.0243199	11.9805
genus.RuminococcaceaeUCG003.id.11361.summary.txt.gz	rs4452755	C	A	-0.0634463	0.0134741	14406	2.49218e-06	0.00153675	22.1694	0.0243199	11.9805
genus.RuminococcaceaeUCG003.id.11361.summary.txt.gz	rs10490280	T	C	-0.0672094	0.0143309	14004	2.7346e-06	0.00156811	21.9912	0.0243199	11.9805
genus.RuminococcaceaeUCG003.id.11361.summary.txt.gz	rs4532474	A	G	0.0769231	0.017045	14412	6.39313e-06	0.00141119	20.3639	0.0243199	11.9805
genus.RuminococcaceaeUCG003.id.11361.summary.txt.gz	rs4629039	A	T	0.0553742	0.0122659	14404	6.34759e-06	0.00141291	20.3776	0.0243199	11.9805
genus.RuminococcaceaeUCG003.id.11361.summary.txt.gz	rs2523124	C	T	-0.0546625	0.0120823	14409	6.06349e-06	0.00141849	20.4652	0.0243199	11.9805
genus.RuminococcaceaeUCG003.id.11361.summary.txt.gz	rs3013089	A	G	-0.0551473	0.0120346	14408	4.59671e-06	0.00145529	20.9955	0.0243199	11.9805
genus.RuminococcaceaeUCG003.id.11361.summary.txt.gz	rs78720113	G	A	-0.115348	0.0249601	13078	3.81309e-06	0.00163035	21.3533	0.0243199	11.9805
genus.RuminococcaceaeUCG003.id.11361.summary.txt.gz	rs139730	C	G	-0.0577655	0.0130645	14004	9.79861e-06	0.0013941	19.5475	0.0243199	11.9805
genus.RuminococcaceaeUCG002.id.11360	rs77564310	C	A	-0.0713093	0.0140855	17000	4.13595e-07	0.00150537	25.6268	0.0403385	27.4402
genus.RuminococcaceaeUCG002.id.11360.summary.txt.gz	rs55793120	C	T	0.137396	0.027414	11669	5.3895e-07	0.00214802	25.1148	0.0403385	27.4402
genus.RuminococcaceaeUCG002.id.11360.summary.txt.gz	rs10927423	A	C	-0.0713617	0.0147712	17096	1.35759e-06	0.00136336	23.3371	0.0403385	27.4402
genus.RuminococcaceaeUCG002.id.11360.summary.txt.gz	rs67746927	G	C	-0.054237	0.0110357	16651	8.89283e-07	0.00144851	24.1512	0.0403385	27.4402
genus.RuminococcaceaeUCG002.id.11360.summary.txt.gz	rs116974815	A	C	-0.189731	0.0396566	5819	1.71555e-06	0.00391823	22.882	0.0403385	27.4402
genus.RuminococcaceaeUCG002.id.11360.summary.txt.gz	rs7155595	A	C	0.0569929	0.0116986	17084	1.1061e-06	0.00138733	23.7312	0.0403385	27.4402
genus.RuminococcaceaeUCG002.id.11360.summary.txt.gz	rs7120052	C	A	0.0624796	0.0135523	17097	4.02178e-06	0.00124162	21.252	0.0403385	27.4402
genus.RuminococcaceaeUCG002.id.11360.summary.txt.gz	rs10916131	T	C	-0.069333	0.0146753	17097	2.30725e-06	0.00130382	22.3179	0.0403385	27.4402
genus.RuminococcaceaeUCG002.id.11360.summary.txt.gz	rs79016051	T	C	-0.0887747	0.0189424	16937	2.77843e-06	0.00129511	21.9612	0.0403385	27.4402
genus.RuminococcaceaeUCG002.id.11360.summary.txt.gz	rs12463378	G	A	-0.0522061	0.0112086	16994	3.19825e-06	0.00127493	21.6912	0.0403385	27.4402
genus.RuminococcaceaeUCG002.id.11360.summary.txt.gz	rs62374283	C	T	-0.0581341	0.0120654	17094	1.44836e-06	0.00135626	23.2126	0.0403385	27.4402
genus.RuminococcaceaeUCG002.id.11360.summary.txt.gz	rs2265670	G	C	-0.0512404	0.0109287	17096	2.75067e-06	0.00128421	21.9805	0.0403385	27.4402
genus.RuminococcaceaeUCG002.id.11360.summary.txt.gz	rs15256	T	C	0.0732376	0.016834	17095	1.3578e-05	0.00110597	18.9253	0.0403385	27.4402
genus.RuminococcaceaeUCG002.id.11360.summary.txt.gz	rs882348	G	A	-0.0799946	0.0178618	17097	7.51595e-06	0.00117177	20.0549	0.0403385	27.4402
genus.RuminococcaceaeUCG002.id.11360.summary.txt.gz	rs72874194	C	G	-0.0770289	0.016725	16651	4.1123e-06	0.00127228	21.2092	0.0403385	27.4402
genus.RuminococcaceaeUCG002.id.11360.summary.txt.gz	rs6793778	T	C	-0.0558706	0.0125258	17094	8.17909e-06	0.00116254	19.8932	0.0403385	27.4402
genus.RuminococcaceaeUCG002.id.11360.summary.txt.gz	rs7342369	A	C	-0.0527803	0.0116023	16651	5.38731e-06	0.00124129	20.6919	0.0403385	27.4402
genus.RuminococcaceaeUCG002.id.11360.summary.txt.gz	rs10964441	A	G	-0.14906	0.034486	5346	1.54385e-05	0.00348252	18.6756	0.0403385	27.4402
genus.RuminococcaceaeUCG002.id.11360.summary.txt.gz	rs11607472	G	A	-0.0780229	0.0176325	16282	9.64636e-06	0.00120112	19.5778	0.0403385	27.4402
genus.RuminococcaceaeUCG002.id.11360.summary.txt.gz	rs7249614	G	A	-0.0492778	0.0110807	16651	8.7003e-06	0.00118635	19.7751	0.0403385	27.4402
genus.RuminococcaceaeUCG002.id.11360.summary.txt.gz	rs76847269	G	A	0.163508	0.0356151	7654	4.41175e-06	0.00274617	21.0716	0.0403385	27.4402
genus.RuminococcaceaeUCG002.id.11360.summary.txt.gz	rs6542556	G	A	0.050974	0.011406	17094	7.85699e-06	0.00116702	19.97	0.0403385	27.4402
genus.RuminococcaceaeUCG002.id.11360.summary.txt.gz	rs57079348	G	T	-0.076573	0.0172819	16372	9.38819e-06	0.00119769	19.6296	0.0403385	27.4402
genus.RuminococcaceaeUCG002.id.11360.summary.txt.gz	rs56030423	A	G	-0.0982874	0.0216344	14937	5.54326e-06	0.00137988	20.637	0.0403385	27.4402
genus.RuminococcaceaeUCG002.id.11360.summary.txt.gz	rs362417	C	G	-0.054863	0.0120984	17097	5.76759e-06	0.00120133	20.5614	0.0403385	27.4402
genus.RuminococcaceaeUCG002.id.11360.summary.txt.gz	rs113147300	G	A	-0.075842	0.0164562	16370	4.05166e-06	0.00129583	21.2377	0.0403385	27.4402
genus.LachnospiraceaeFCS020group.id.11314	rs7249113	A	G	0.0679483	0.0133496	13534	3.58218e-07	0.00191058	25.9034	0.0321007	28.0184
genus.LachnospiraceaeFCS020group.id.11314.summary.txt.gz	rs12078956	G	C	0.106101	0.0222904	13101	1.93653e-06	0.00172642	22.6535	0.0321007	28.0184
genus.LachnospiraceaeFCS020group.id.11314.summary.txt.gz	rs369444	G	C	0.125481	0.0259008	12465	1.26808e-06	0.00187942	23.4673	0.0321007	28.0184
genus.LachnospiraceaeFCS020group.id.11314.summary.txt.gz	rs72793667	G	A	-0.116881	0.0246589	12396	2.13822e-06	0.00180913	22.463	0.0321007	28.0184
genus.LachnospiraceaeFCS020group.id.11314.summary.txt.gz	rs1363769	C	T	-0.200628	0.0449372	3555	8.0204e-06	0.00557577	19.9218	0.0321007	28.0184
genus.LachnospiraceaeFCS020group.id.11314.summary.txt.gz	rs10093861	A	G	-0.0568869	0.0121152	13772	2.65952e-06	0.00159835	22.0445	0.0321007	28.0184
genus.LachnospiraceaeFCS020group.id.11314.summary.txt.gz	rs9788306	T	C	-0.062804	0.0130744	13772	1.55857e-06	0.00167265	23.071	0.0321007	28.0184
genus.LachnospiraceaeFCS020group.id.11314.summary.txt.gz	rs113859143	C	G	-0.108906	0.0242055	13238	6.81955e-06	0.00152684	20.2401	0.0321007	28.0184
genus.LachnospiraceaeFCS020group.id.11314.summary.txt.gz	rs9919338	C	G	-0.0553339	0.0120621	13768	4.48776e-06	0.00152616	21.0413	0.0321007	28.0184
genus.LachnospiraceaeFCS020group.id.11314.summary.txt.gz	rs35035870	C	T	-0.190615	0.0414403	5642	4.22979e-06	0.00373604	21.1503	0.0321007	28.0184
genus.LachnospiraceaeFCS020group.id.11314.summary.txt.gz	rs2862811	C	T	0.0564927	0.0121736	13772	3.47413e-06	0.00156125	21.532	0.0321007	28.0184
genus.LachnospiraceaeFCS020group.id.11314.summary.txt.gz	rs1254846	A	G	0.105963	0.0232501	13172	5.17638e-06	0.00157441	20.7677	0.0321007	28.0184
genus.LachnospiraceaeFCS020group.id.11314.summary.txt.gz	rs4452603	G	T	0.0604208	0.0135965	13487	8.83564e-06	0.00146208	19.745	0.0321007	28.0184
genus.LachnospiraceaeFCS020group.id.11314.summary.txt.gz	rs2322265	T	C	-0.0666305	0.0141577	13772	2.52224e-06	0.00160572	22.1463	0.0321007	28.0184
genus.LachnospiraceaeFCS020group.id.11314.summary.txt.gz	rs3999074	T	G	-0.0550587	0.0121847	13772	6.22265e-06	0.00148041	20.4155	0.0321007	28.0184
genus.LachnospiraceaeFCS020group.id.11314.summary.txt.gz	rs10030408	G	A	0.0549224	0.0122608	13767	7.4816e-06	0.00145542	20.0631	0.0321007	28.0184
genus.Howardella.id.2000	rs901099	G	T	-0.12718	0.0250924	3647	4.01032e-07	0.0069947	25.6753	0.0652247	23.0577
genus.Howardella.id.2000.summary.txt.gz	rs1484873	G	A	-0.227831	0.046335	3608	8.78627e-07	0.00665642	24.1639	0.0652247	23.0577
genus.Howardella.id.2000.summary.txt.gz	rs17167098	A	G	-0.169366	0.0352068	3586	1.5048e-06	0.00641201	23.1289	0.0652247	23.0577
genus.Howardella.id.2000.summary.txt.gz	rs609430	G	T	-0.112045	0.0239328	3798	2.8455e-06	0.00573782	21.9065	0.0652247	23.0577
genus.Howardella.id.2000.summary.txt.gz	rs36081916	C	T	-0.18123	0.0402987	3216	6.88676e-06	0.00624939	20.2119	0.0652247	23.0577
genus.Howardella.id.2000.summary.txt.gz	rs12452946	G	A	-0.105833	0.0228941	3800	3.78728e-06	0.00559213	21.3584	0.0652247	23.0577
genus.Howardella.id.2000.summary.txt.gz	rs61771805	T	A	-0.136779	0.0296811	3612	4.06026e-06	0.00584498	21.2244	0.0652247	23.0577
genus.Howardella.id.2000.summary.txt.gz	rs672217	A	G	0.164146	0.0349993	3611	2.73239e-06	0.00605447	21.9837	0.0652247	23.0577
genus.Howardella.id.2000.summary.txt.gz	rs3791893	G	A	0.147035	0.034023	3795	1.54871e-05	0.00489727	18.6668	0.0652247	23.0577
genus.Howardella.id.2000.summary.txt.gz	rs10048062	T	C	-0.147352	0.0336531	3800	1.19466e-05	0.00501988	19.1617	0.0652247	23.0577
genus.Howardella.id.2000.summary.txt.gz	rs2154047	A	C	-0.192557	0.0420093	3623	4.56879e-06	0.00576564	20.9985	0.0652247	23.0577
genus.Holdemania.id.2157	rs1867876	C	T	0.0842919	0.0162192	9109	2.02478e-07	0.00295636	27.0034	0.0497256	26.4255
genus.Holdemania.id.2157.summary.txt.gz	rs9500080	T	C	0.0926764	0.0178886	9106	2.20998e-07	0.00293886	26.8343	0.0497256	26.4255
genus.Holdemania.id.2157.summary.txt.gz	rs6133067	C	T	0.0910829	0.0178561	8863	3.37966e-07	0.00292716	26.0137	0.0497256	26.4255
genus.Holdemania.id.2157.summary.txt.gz	rs150096134	A	T	0.162139	0.0332089	6906	1.04804e-06	0.00343988	23.8309	0.0497256	26.4255
genus.Holdemania.id.2157.summary.txt.gz	rs41438744	G	C	-0.12487	0.0270129	8839	3.78931e-06	0.0024117	21.3637	0.0497256	26.4255
genus.Holdemania.id.2157.summary.txt.gz	rs77293403	G	A	0.164556	0.0341775	7585	1.47374e-06	0.00304698	23.1758	0.0497256	26.4255
genus.Holdemania.id.2157.summary.txt.gz	rs80149660	T	C	-0.232987	0.0519183	3283	7.2038e-06	0.00609673	20.1261	0.0497256	26.4255
genus.Holdemania.id.2157.summary.txt.gz	rs116500994	T	G	-0.13755	0.0293386	8432	2.75378e-06	0.00260006	21.9757	0.0497256	26.4255
genus.Holdemania.id.2157.summary.txt.gz	rs55888180	G	C	0.128671	0.0282795	8464	5.36511e-06	0.00243996	20.6974	0.0497256	26.4255
genus.Holdemania.id.2157.summary.txt.gz	rs4146507	T	C	0.079488	0.0177002	9108	7.0959e-06	0.00220934	20.1628	0.0497256	26.4255
genus.Holdemania.id.2157.summary.txt.gz	rs111745969	G	A	0.120677	0.0265781	8233	5.61309e-06	0.00249779	20.6108	0.0497256	26.4255
genus.Holdemania.id.2157.summary.txt.gz	rs113593397	G	A	-0.128935	0.0282526	8296	5.02749e-06	0.00250417	20.8218	0.0497256	26.4255
genus.Holdemania.id.2157.summary.txt.gz	rs10885477	C	T	-0.135137	0.0301894	8690	7.59521e-06	0.00230047	20.0325	0.0497256	26.4255
genus.Holdemania.id.2157.summary.txt.gz	rs9529719	C	T	0.074038	0.0160494	9107	3.96668e-06	0.00233131	21.2762	0.0497256	26.4255
genus.Holdemania.id.2157.summary.txt.gz	rs967319	C	T	0.0788638	0.0176744	9108	8.11841e-06	0.0021812	19.9054	0.0497256	26.4255
genus.Holdemania.id.2157.summary.txt.gz	rs12701617	G	A	-0.0660617	0.0149427	9106	9.82408e-06	0.00214183	19.541	0.0497256	26.4255
genus.Holdemania.id.2157.summary.txt.gz	rs73139538	A	G	-0.148594	0.0327469	8095	5.68881e-06	0.00253711	20.5851	0.0497256	26.4255
genus.Holdemania.id.2157.summary.txt.gz	rs4636956	G	A	-0.0665866	0.0149839	9103	8.83555e-06	0.0021647	19.7436	0.0497256	26.4255
genus.RuminococcaceaeNK4A214group.id.11358	rs5994253	G	A	-0.0811302	0.0157621	15288	2.6444e-07	0.00172996	26.4899	0.0260223	25.5002
genus.RuminococcaceaeNK4A214group.id.11358.summary.txt.gz	rs136761	A	G	-0.0587521	0.0119155	14822	8.19182e-07	0.00163759	24.3089	0.0260223	25.5002
genus.RuminococcaceaeNK4A214group.id.11358.summary.txt.gz	rs11586410	A	G	-0.0863422	0.0169937	14822	3.7577e-07	0.00173864	25.8114	0.0260223	25.5002
genus.RuminococcaceaeNK4A214group.id.11358.summary.txt.gz	rs34576931	C	G	-0.0873312	0.0194886	14678	7.42442e-06	0.00136621	20.0779	0.0260223	25.5002
genus.RuminococcaceaeNK4A214group.id.11358.summary.txt.gz	rs114244418	G	C	-0.175266	0.0372779	7123	2.5812e-06	0.00309374	22.0989	0.0260223	25.5002
genus.RuminococcaceaeNK4A214group.id.11358.summary.txt.gz	rs4814689	T	C	-0.1083	0.0230708	14009	2.67585e-06	0.00157052	22.0329	0.0260223	25.5002
genus.RuminococcaceaeNK4A214group.id.11358.summary.txt.gz	rs73158814	G	C	-0.109257	0.0227458	13077	1.55996e-06	0.00176126	23.0691	0.0260223	25.5002
genus.RuminococcaceaeNK4A214group.id.11358.summary.txt.gz	rs12731	G	A	-0.0527684	0.0115053	15288	4.50892e-06	0.00137405	21.0326	0.0260223	25.5002
genus.RuminococcaceaeNK4A214group.id.11358.summary.txt.gz	rs7573569	C	T	0.107739	0.0233638	14822	4.00079e-06	0.0014326	21.2616	0.0260223	25.5002
genus.RuminococcaceaeNK4A214group.id.11358.summary.txt.gz	rs147475196	G	A	-0.133769	0.0295196	9917	5.85611e-06	0.00206637	20.5305	0.0260223	25.5002
genus.RuminococcaceaeNK4A214group.id.11358.summary.txt.gz	rs62027366	C	T	0.0615389	0.0137612	14822	7.75199e-06	0.0013474	19.9954	0.0260223	25.5002
genus.RuminococcaceaeNK4A214group.id.11358.summary.txt.gz	rs12642039	C	T	-0.0553003	0.0119397	15276	3.62826e-06	0.00140232	21.449	0.0260223	25.5002
genus.RuminococcaceaeNK4A214group.id.11358.summary.txt.gz	rs35559912	C	T	-0.0925071	0.0203674	13976	5.57434e-06	0.00147386	20.6261	0.0260223	25.5002
genus.RuminococcaceaeNK4A214group.id.11358.summary.txt.gz	rs13087692	G	T	0.0574623	0.012594	15288	5.05025e-06	0.00135988	20.8154	0.0260223	25.5002
genus.RuminococcaceaeNK4A214group.id.11358.summary.txt.gz	rs6681678	T	C	-0.100174	0.024	13031	2.99404e-05	0.00133515	17.4189	0.0260223	25.5002
genus.RuminococcaceaeNK4A214group.id.11358.summary.txt.gz	rs11241747	T	C	0.0533858	0.0120035	14822	8.68605e-06	0.00133276	19.7779	0.0260223	25.5002
genus.Ruminiclostridium9.id.11357	rs57665991	G	C	-0.0641507	0.0123339	16725	1.98021e-07	0.00161487	27.0491	0.0197201	22.4088
genus.Ruminiclostridium9.id.11357.summary.txt.gz	rs12040548	T	G	0.0570422	0.0122359	16721	3.13347e-06	0.00129806	21.7304	0.0197201	22.4088
genus.Ruminiclostridium9.id.11357.summary.txt.gz	rs115044523	A	G	-0.0980026	0.0202616	16107	1.31912e-06	0.00145038	23.3922	0.0197201	22.4088
genus.Ruminiclostridium9.id.11357.summary.txt.gz	rs12419854	A	T	-0.0727975	0.0155594	16027	2.88736e-06	0.00136396	21.8873	0.0197201	22.4088
genus.Ruminiclostridium9.id.11357.summary.txt.gz	rs6082461	C	A	0.0586425	0.0131004	16650	7.59162e-06	0.00120204	20.0357	0.0197201	22.4088
genus.Ruminiclostridium9.id.11357.summary.txt.gz	rs113048721	G	C	0.0600735	0.0132737	16719	6.01839e-06	0.00122359	20.4799	0.0197201	22.4088
genus.Ruminiclostridium9.id.11357.summary.txt.gz	rs918449	G	A	-0.0950908	0.0197177	16725	1.41687e-06	0.00138866	23.2548	0.0197201	22.4088
genus.Ruminiclostridium9.id.11357.summary.txt.gz	rs73592673	T	A	-0.081629	0.0169515	15493	1.46865e-06	0.00149448	23.1856	0.0197201	22.4088
genus.Ruminiclostridium9.id.11357.summary.txt.gz	rs79082720	G	C	0.0928576	0.0204871	16094	5.82943e-06	0.00127484	20.5409	0.0197201	22.4088
genus.Ruminiclostridium9.id.11357.summary.txt.gz	rs74303178	C	T	0.0532742	0.0119274	16706	7.94909e-06	0.00119276	19.9477	0.0197201	22.4088
genus.Ruminiclostridium9.id.11357.summary.txt.gz	rs13033315	A	T	0.0511195	0.0111418	16724	4.47319e-06	0.00125712	21.0481	0.0197201	22.4088
genus.Ruminiclostridium9.id.11357.summary.txt.gz	rs9809789	T	C	-0.0717454	0.0159673	16025	7.01398e-06	0.00125828	20.1869	0.0197201	22.4088
genus.Ruminiclostridium9.id.11357.summary.txt.gz	rs9522712	C	T	0.0699728	0.0154939	16725	6.29747e-06	0.00121798	20.3932	0.0197201	22.4088
genus.Ruminiclostridium9.id.11357.summary.txt.gz	rs78191726	C	T	0.0944998	0.0210206	16039	6.93796e-06	0.00125848	20.2077	0.0197201	22.4088
genus.Ruminiclostridium9.id.11357.summary.txt.gz	rs7137760	T	C	0.050797	0.0112182	16722	5.95234e-06	0.00122464	20.501	0.0197201	22.4088
genus.Ruminiclostridium6.id.11356	rs1756364	T	G	0.0999189	0.0197169	12933	4.02671e-07	0.0019818	25.6775	0.0343653	27.0367
genus.Ruminiclostridium6.id.11356.summary.txt.gz	rs71414120	G	T	0.200894	0.0406434	5567	7.699e-07	0.0043695	24.423	0.0343653	27.0367
genus.Ruminiclostridium6.id.11356.summary.txt.gz	rs61060922	G	T	0.15913	0.0322283	8955	7.91022e-07	0.00271506	24.3741	0.0343653	27.0367
genus.Ruminiclostridium6.id.11356.summary.txt.gz	rs79968172	A	G	0.11614	0.0243083	12802	1.77252e-06	0.00177991	22.8235	0.0343653	27.0367
genus.Ruminiclostridium6.id.11356.summary.txt.gz	rs11992182	C	A	0.0625299	0.0137876	13381	5.75375e-06	0.00153478	20.5653	0.0343653	27.0367
genus.Ruminiclostridium6.id.11356.summary.txt.gz	rs12362316	G	A	0.0743588	0.0154466	13381	1.47993e-06	0.00172886	23.1704	0.0343653	27.0367
genus.Ruminiclostridium6.id.11356.summary.txt.gz	rs72991535	G	T	0.135604	0.0295174	9642	4.34775e-06	0.00218409	21.1007	0.0343653	27.0367
genus.Ruminiclostridium6.id.11356.summary.txt.gz	rs9555756	C	A	-0.0804138	0.0176692	13369	5.33725e-06	0.00154688	20.7092	0.0343653	27.0367
genus.Ruminiclostridium6.id.11356.summary.txt.gz	rs792058	A	G	0.0554234	0.0125423	12933	9.91992e-06	0.00150757	19.5238	0.0343653	27.0367
genus.Ruminiclostridium6.id.11356.summary.txt.gz	rs10829821	C	T	-0.097606	0.0216072	12802	6.26391e-06	0.00159142	20.4026	0.0343653	27.0367
genus.Ruminiclostridium6.id.11356.summary.txt.gz	rs589368	A	G	-0.146727	0.0330138	6880	8.8139e-06	0.00286281	19.7469	0.0343653	27.0367
genus.Ruminiclostridium6.id.11356.summary.txt.gz	rs67479537	C	T	0.118994	0.026487	11613	7.03758e-06	0.00173495	20.1795	0.0343653	27.0367
genus.Ruminiclostridium6.id.11356.summary.txt.gz	rs1871858	G	C	-0.105422	0.0237274	12818	8.87042e-06	0.00153769	19.7374	0.0343653	27.0367
genus.Ruminiclostridium6.id.11356.summary.txt.gz	rs116969552	G	A	-0.166823	0.0376681	6824	9.47796e-06	0.00286601	19.6081	0.0343653	27.0367
genus.Ruminiclostridium6.id.11356.summary.txt.gz	rs2548459	T	C	0.0554866	0.0122755	13377	6.18033e-06	0.00152503	20.4285	0.0343653	27.0367
genus.Ruminiclostridium6.id.11356.summary.txt.gz	rs56212330	G	A	0.0587451	0.0132078	13378	8.6771e-06	0.00147655	19.7796	0.0343653	27.0367
genus.Ruminiclostridium6.id.11356.summary.txt.gz	rs35362464	A	C	0.0720077	0.0165387	13308	1.33737e-05	0.00142241	18.9536	0.0343653	27.0367
genus.Ruminiclostridium5.id.11355	rs243585	G	C	-0.0585939	0.0121017	16906	1.2867e-06	0.00138475	23.4402	0.0226664	26.1142
genus.Ruminiclostridium5.id.11355.summary.txt.gz	rs2286384	C	G	-0.0518814	0.0107482	17394	1.38623e-06	0.00133773	23.297	0.0226664	26.1142
genus.Ruminiclostridium5.id.11355.summary.txt.gz	rs79968837	G	A	-0.0950311	0.0193507	16602	9.06234e-07	0.00145059	24.1148	0.0226664	26.1142
genus.Ruminiclostridium5.id.11355.summary.txt.gz	rs2482038	A	C	0.0518991	0.0108777	17396	1.83172e-06	0.00130686	22.7613	0.0226664	26.1142
genus.Ruminiclostridium5.id.11355.summary.txt.gz	rs113753996	C	T	0.0820689	0.0174463	16680	2.54991e-06	0.00132489	22.1259	0.0226664	26.1142
genus.Ruminiclostridium5.id.11355.summary.txt.gz	rs1492620	C	T	-0.0830505	0.0180073	17397	3.98724e-06	0.00122119	21.2685	0.0226664	26.1142
genus.Ruminiclostridium5.id.11355.summary.txt.gz	rs2791343	C	T	0.051717	0.0113369	17392	5.07074e-06	0.00119512	20.808	0.0226664	26.1142
genus.Ruminiclostridium5.id.11355.summary.txt.gz	rs10827477	G	A	-0.0547387	0.0115163	17391	2.00294e-06	0.00129739	22.5896	0.0226664	26.1142
genus.Ruminiclostridium5.id.11355.summary.txt.gz	rs6121460	A	G	0.0932955	0.0199206	17318	2.82197e-06	0.00126494	21.9314	0.0226664	26.1142
genus.Ruminiclostridium5.id.11355.summary.txt.gz	rs2801960	G	C	0.0520975	0.0115111	17387	6.01561e-06	0.00117669	20.4809	0.0226664	26.1142
genus.Ruminiclostridium5.id.11355.summary.txt.gz	rs8053158	G	A	-0.0740543	0.0159151	17397	3.27004e-06	0.00124299	21.6487	0.0226664	26.1142
genus.Ruminiclostridium5.id.11355.summary.txt.gz	rs1223978	C	T	0.0484169	0.0108254	17381	7.7304e-06	0.00114956	20.0011	0.0226664	26.1142
genus.Ruminiclostridium5.id.11355.summary.txt.gz	rs73002572	C	G	0.181548	0.0414078	3761	1.16319e-05	0.00508508	19.2125	0.0226664	26.1142
genus.Ruminiclostridium5.id.11355.summary.txt.gz	rs2833828	A	G	0.0489617	0.0108702	17397	6.66208e-06	0.00116481	20.2856	0.0226664	26.1142
genus.Ruminiclostridium5.id.11355.summary.txt.gz	rs4955951	G	A	-0.0713749	0.0165826	17397	1.67593e-05	0.00106377	18.524	0.0226664	26.1142
genus.Romboutsia.id.11347	rs61841503	A	G	0.092888	0.0171454	13568	6.03841e-08	0.00215859	29.3467	0.0288882	28.7978
genus.Romboutsia.id.11347.summary.txt.gz	rs10279978	G	A	-0.0622202	0.0127675	14143	1.09741e-06	0.0016764	23.7458	0.0288882	28.7978
genus.Romboutsia.id.11347.summary.txt.gz	rs16843578	T	C	-0.0875276	0.0196779	14186	8.6664e-06	0.00139274	19.7821	0.0288882	28.7978
genus.Romboutsia.id.11347.summary.txt.gz	rs77702691	G	A	-0.094406	0.0208544	12487	5.98552e-06	0.00163844	20.4895	0.0288882	28.7978
genus.Romboutsia.id.11347.summary.txt.gz	rs75987356	A	G	-0.129578	0.0280454	10466	3.83186e-06	0.00203552	21.3431	0.0288882	28.7978
genus.Romboutsia.id.11347.summary.txt.gz	rs75200530	G	T	-0.190644	0.0421065	5246	5.96371e-06	0.00389249	20.492	0.0288882	28.7978
genus.Romboutsia.id.11347.summary.txt.gz	rs9567264	T	C	0.0580018	0.0127495	14180	5.38118e-06	0.00145743	20.6937	0.0288882	28.7978
genus.Romboutsia.id.11347.summary.txt.gz	rs34302036	G	A	0.0550261	0.0120835	14185	5.26772e-06	0.00145979	20.7345	0.0288882	28.7978
genus.Romboutsia.id.11347.summary.txt.gz	rs7109293	G	A	0.0919112	0.0205738	14141	7.91829e-06	0.00140933	19.9547	0.0288882	28.7978
genus.Romboutsia.id.11347.summary.txt.gz	rs114398731	C	G	-0.131039	0.0293815	10326	8.20003e-06	0.00192257	19.8868	0.0288882	28.7978
genus.Romboutsia.id.11347.summary.txt.gz	rs28603357	C	T	-0.214911	0.0474739	3693	5.98477e-06	0.00551854	20.482	0.0288882	28.7978
genus.Romboutsia.id.11347.summary.txt.gz	rs11221428	C	T	-0.0726779	0.0158263	14187	4.38563e-06	0.00148426	21.0855	0.0288882	28.7978
genus.Romboutsia.id.11347.summary.txt.gz	rs9389266	G	T	0.0722815	0.0162353	14187	8.50312e-06	0.00139519	19.8185	0.0288882	28.7978
genus.Romboutsia.id.11347.summary.txt.gz	rs62504452	G	A	-0.0710048	0.0156654	14178	5.8268e-06	0.00144693	20.5414	0.0288882	28.7978
genus.Prevotella9.id.11183	rs111509883	C	T	0.171131	0.0347624	6960	8.52865e-07	0.0034699	24.2276	0.0497186	19.1105
genus.Prevotella9.id.11183.summary.txt.gz	rs2683313	G	A	-0.0724576	0.0151603	10260	1.75788e-06	0.00222147	22.8386	0.0497186	19.1105
genus.Prevotella9.id.11183.summary.txt.gz	rs117271932	G	A	0.208089	0.0440393	4878	2.30039e-06	0.00455608	22.3171	0.0497186	19.1105
genus.Prevotella9.id.11183.summary.txt.gz	rs10512344	G	C	0.247373	0.0544087	3063	5.45269e-06	0.00670347	20.6578	0.0497186	19.1105
genus.Prevotella9.id.11183.summary.txt.gz	rs9428102	G	A	-0.0778845	0.0176068	10264	9.70957e-06	0.00190281	19.5639	0.0497186	19.1105
genus.Prevotella9.id.11183.summary.txt.gz	rs746764	C	T	-0.0915772	0.0193245	9385	2.14862e-06	0.00238719	22.4526	0.0497186	19.1105
genus.Prevotella9.id.11183.summary.txt.gz	rs16966465	C	G	0.0743348	0.0165291	10261	6.88478e-06	0.00196718	20.221	0.0497186	19.1105
genus.Prevotella9.id.11183.summary.txt.gz	rs2104588	C	T	0.105558	0.023773	9268	8.98487e-06	0.0021228	19.7117	0.0497186	19.1105
genus.Prevotella9.id.11183.summary.txt.gz	rs11199734	T	A	0.0770209	0.0169462	10263	5.493e-06	0.00200874	20.6532	0.0497186	19.1105
genus.Prevotella9.id.11183.summary.txt.gz	rs7232121	C	G	0.0671292	0.014423	9790	3.25038e-06	0.00220786	21.6583	0.0497186	19.1105
genus.Prevotella9.id.11183.summary.txt.gz	rs11685699	T	C	-0.141357	0.0295665	8342	1.74423e-06	0.00273262	22.8525	0.0497186	19.1105
genus.Prevotella9.id.11183.summary.txt.gz	rs9613013	A	G	0.0917591	0.0202697	9790	5.98505e-06	0.00208888	20.4888	0.0497186	19.1105
genus.Prevotella9.id.11183.summary.txt.gz	rs2495052	G	A	0.0838978	0.0188523	9790	8.57634e-06	0.00201889	19.8008	0.0497186	19.1105
genus.Prevotella9.id.11183.summary.txt.gz	rs72815774	C	T	-0.176186	0.0393068	5728	7.38334e-06	0.00349529	20.0842	0.0497186	19.1105
genus.Prevotella9.id.11183.summary.txt.gz	rs4968431	T	G	0.0640113	0.0144162	10271	8.9865e-06	0.00191586	19.7118	0.0497186	19.1105
genus.Prevotella9.id.11183.summary.txt.gz	rs7976209	C	T	-0.0870786	0.0197951	10263	1.08747e-05	0.00188199	19.3475	0.0497186	19.1105
genus.Prevotella9.id.11183.summary.txt.gz	rs12648235	C	T	0.0785902	0.0177676	10271	9.72305e-06	0.00190126	19.5613	0.0497186	19.1105
genus.Prevotella9.id.11183.summary.txt.gz	rs1304512	A	G	0.0761593	0.0165885	9790	4.40923e-06	0.00214841	21.0739	0.0497186	19.1105
genus.Prevotella9.id.11183.summary.txt.gz	rs7237249	T	C	-0.0823764	0.0182126	10271	6.09559e-06	0.00198786	20.454	0.0497186	19.1105
genus.Peptococcus.id.2037	rs57905414	A	T	0.184818	0.0322855	5483	1.03753e-08	0.00594108	32.7577	0.0676802	24.7997
genus.Peptococcus.id.2037.summary.txt.gz	rs77681628	T	C	0.200307	0.0387328	4842	2.32198e-07	0.00549312	26.7336	0.0676802	24.7997
genus.Peptococcus.id.2037.summary.txt.gz	rs10031059	C	T	-0.121167	0.0225844	5526	8.09252e-08	0.0051818	28.7734	0.0676802	24.7997
genus.Peptococcus.id.2037.summary.txt.gz	rs62424012	A	G	0.137164	0.0292136	5656	2.66331e-06	0.0038825	22.0372	0.0676802	24.7997
genus.Peptococcus.id.2037.summary.txt.gz	rs413827	A	G	0.110229	0.0237523	5482	3.47093e-06	0.00391328	21.529	0.0676802	24.7997
genus.Peptococcus.id.2037.summary.txt.gz	rs2054133	A	G	0.0895433	0.0188332	5657	1.98884e-06	0.00398017	22.5978	0.0676802	24.7997
genus.Peptococcus.id.2037.summary.txt.gz	rs7033353	G	T	0.090152	0.018995	5657	2.07388e-06	0.00396606	22.5174	0.0676802	24.7997
genus.Peptococcus.id.2037.summary.txt.gz	rs5770862	C	T	0.162018	0.0356813	5431	5.60708e-06	0.00378197	20.6103	0.0676802	24.7997
genus.Peptococcus.id.2037.summary.txt.gz	rs34282744	C	G	0.191797	0.0399832	5257	1.61104e-06	0.00435807	23.0019	0.0676802	24.7997
genus.Peptococcus.id.2037.summary.txt.gz	rs11001948	A	C	-0.191013	0.038102	5607	5.35342e-07	0.00446227	25.1231	0.0676802	24.7997
genus.Peptococcus.id.2037.summary.txt.gz	rs72850165	C	T	-0.134304	0.0300423	5627	7.8039e-06	0.00353911	19.9782	0.0676802	24.7997
genus.Peptococcus.id.2037.summary.txt.gz	rs11030569	T	A	-0.17402	0.0374133	5329	3.29872e-06	0.00404335	21.6263	0.0676802	24.7997
genus.Peptococcus.id.2037.summary.txt.gz	rs7766680	C	G	0.0976832	0.0214155	5655	5.08301e-06	0.00366569	20.7984	0.0676802	24.7997
genus.Peptococcus.id.2037.summary.txt.gz	rs74592222	A	G	0.137957	0.0302965	5329	5.27445e-06	0.00387588	20.7272	0.0676802	24.7997
genus.Peptococcus.id.2037.summary.txt.gz	rs36121075	G	A	-0.14067	0.030628	5301	4.37213e-06	0.00396355	21.0864	0.0676802	24.7997
genus.Peptococcus.id.2037.summary.txt.gz	rs12069354	T	C	0.16763	0.03795	5352	1.00026e-05	0.0036323	19.5036	0.0676802	24.7997
genus.Roseburia.id.2012	rs2034589	C	G	0.0629765	0.0123489	17846	3.40079e-07	0.00145521	26.0047	0.0243587	26.1829
genus.Roseburia.id.2012.summary.txt.gz	rs116270582	A	T	-0.153844	0.0329324	9099	2.98999e-06	0.00239265	21.8182	0.0243587	26.1829
genus.Roseburia.id.2012.summary.txt.gz	rs2160994	C	T	0.0550687	0.0112481	17444	9.78986e-07	0.00137217	23.9663	0.0243587	26.1829
genus.Roseburia.id.2012.summary.txt.gz	rs16910295	C	T	-0.0980434	0.020957	16648	2.89237e-06	0.00131295	21.884	0.0243587	26.1829
genus.Roseburia.id.2012.summary.txt.gz	rs12740451	C	T	0.0697527	0.0153607	17837	5.59944e-06	0.00115471	20.6181	0.0243587	26.1829
genus.Roseburia.id.2012.summary.txt.gz	rs6445851	A	G	-0.0497336	0.0108158	17851	4.26107e-06	0.00118305	21.1413	0.0243587	26.1829
genus.Roseburia.id.2012.summary.txt.gz	rs9300744	T	C	-0.0588452	0.0126228	17854	3.13425e-06	0.00121576	21.7301	0.0243587	26.1829
genus.Roseburia.id.2012.summary.txt.gz	rs2943022	C	T	0.0493786	0.0106763	17854	3.74513e-06	0.00119668	21.3887	0.0243587	26.1829
genus.Roseburia.id.2012.summary.txt.gz	rs6930661	T	C	-0.0961587	0.0204975	16945	2.71544e-06	0.00129709	22.0052	0.0243587	26.1829
genus.Roseburia.id.2012.summary.txt.gz	rs4748237	C	G	0.0488326	0.0106404	17851	4.44637e-06	0.00117849	21.0597	0.0243587	26.1829
genus.Roseburia.id.2012.summary.txt.gz	rs147990086	G	A	-0.0578936	0.01324	17840	1.22758e-05	0.0010706	19.1178	0.0243587	26.1829
genus.Roseburia.id.2012.summary.txt.gz	rs329182	C	T	0.0690327	0.0152884	17854	6.32082e-06	0.00114065	20.3862	0.0243587	26.1829
genus.Roseburia.id.2012.summary.txt.gz	rs302266	C	T	-0.0777312	0.0172985	17056	7.00572e-06	0.00118245	20.1893	0.0243587	26.1829
genus.Roseburia.id.2012.summary.txt.gz	rs75326254	T	C	-0.104628	0.0230897	15893	5.86046e-06	0.0012903	20.5307	0.0243587	26.1829
genus.Roseburia.id.2012.summary.txt.gz	rs55858165	C	A	0.179284	0.0404954	5447	9.54304e-06	0.00358555	19.5936	0.0243587	26.1829
genus.Roseburia.id.2012.summary.txt.gz	rs57466170	T	C	0.0741405	0.0171601	17333	1.55663e-05	0.0010758	18.6647	0.0243587	26.1829
genus.Roseburia.id.2012.summary.txt.gz	rs78753150	C	A	0.0968739	0.0214067	16303	6.02803e-06	0.00125459	20.4768	0.0243587	26.1829
genus.Prevotella7.id.11182	rs385483	G	A	0.137033	0.0291906	3318	2.67332e-06	0.00659807	22.0245	0.0728248	21.6326
genus.Prevotella7.id.11182.summary.txt.gz	rs57404562	A	C	0.155486	0.0316057	3487	8.67337e-07	0.00689285	24.1883	0.0728248	21.6326
genus.Prevotella7.id.11182.summary.txt.gz	rs9959718	A	G	0.133012	0.0275361	3489	1.36222e-06	0.00664324	23.3199	0.0728248	21.6326
genus.Prevotella7.id.11182.summary.txt.gz	rs9608249	G	A	-0.158213	0.0336317	3482	2.54749e-06	0.00631551	22.1176	0.0728248	21.6326
genus.Prevotella7.id.11182.summary.txt.gz	rs2240542	T	C	0.12085	0.0261776	3489	3.902e-06	0.00607137	21.3002	0.0728248	21.6326
genus.Prevotella7.id.11182.summary.txt.gz	rs2918132	T	C	-0.114648	0.0254916	3318	6.8756e-06	0.00605937	20.2153	0.0728248	21.6326
genus.Prevotella7.id.11182.summary.txt.gz	rs16937247	C	G	0.146098	0.0351529	3486	3.23775e-05	0.0049305	17.263	0.0728248	21.6326
genus.Prevotella7.id.11182.summary.txt.gz	rs118038478	G	A	0.205676	0.0468917	3295	1.15358e-05	0.00580483	19.2269	0.0728248	21.6326
genus.Prevotella7.id.11182.summary.txt.gz	rs12124567	G	A	-0.121281	0.0275017	3283	1.03394e-05	0.00588887	19.4358	0.0728248	21.6326
genus.Prevotella7.id.11182.summary.txt.gz	rs12195431	C	T	0.196528	0.0442322	3489	8.8674e-06	0.00562626	19.7298	0.0728248	21.6326
genus.Prevotella7.id.11182.summary.txt.gz	rs9426434	C	T	-0.123657	0.0278514	3318	9.00071e-06	0.00590601	19.7007	0.0728248	21.6326
genus.Prevotella7.id.11182.summary.txt.gz	rs11035469	G	A	-0.144165	0.0311897	3488	3.79671e-06	0.00608795	21.3526	0.0728248	21.6326
genus.Phascolarctobacterium.id.2168	rs75882962	C	T	0.0968661	0.0190575	10710	3.71851e-07	0.00240644	25.8303	0.0253711	23.2049
genus.Phascolarctobacterium.id.2168.summary.txt.gz	rs56157888	C	A	0.0954864	0.0193976	10031	8.54111e-07	0.00240987	24.227	0.0253711	23.2049
genus.Phascolarctobacterium.id.2168.summary.txt.gz	rs56069061	A	G	-0.111306	0.0230694	11007	1.4013e-06	0.00211045	23.2746	0.0253711	23.2049
genus.Phascolarctobacterium.id.2168.summary.txt.gz	rs74540770	A	G	-0.121014	0.0258621	9403	2.87965e-06	0.00232312	21.8905	0.0253711	23.2049
genus.Phascolarctobacterium.id.2168.summary.txt.gz	rs76124218	G	C	-0.159361	0.0344532	7314	3.73817e-06	0.00291663	21.3888	0.0253711	23.2049
genus.Phascolarctobacterium.id.2168.summary.txt.gz	rs6427992	C	G	-0.0652458	0.0137508	11113	2.08649e-06	0.00202179	22.5097	0.0253711	23.2049
genus.Phascolarctobacterium.id.2168.summary.txt.gz	rs12618201	G	A	0.0641657	0.0138202	11113	3.4356e-06	0.001936	21.5526	0.0253711	23.2049
genus.Phascolarctobacterium.id.2168.summary.txt.gz	rs1264476	G	T	0.0767335	0.0166041	11104	3.81255e-06	0.00191966	21.353	0.0253711	23.2049
genus.Phascolarctobacterium.id.2168.summary.txt.gz	rs28525131	A	G	-0.118657	0.0269048	10457	1.03249e-05	0.00185658	19.4466	0.0253711	23.2049
genus.Phascolarctobacterium.id.2168.summary.txt.gz	rs7982713	A	G	0.0726922	0.0163201	10710	8.42252e-06	0.001849	19.8358	0.0253711	23.2049
genus.Phascolarctobacterium.id.2168.summary.txt.gz	rs11929846	C	T	-0.0697199	0.0157969	11114	1.01707e-05	0.0017496	19.4756	0.0253711	23.2049
genus.Phascolarctobacterium.id.2168.summary.txt.gz	rs130483	G	A	0.0655056	0.0143596	11096	5.07144e-06	0.00187195	20.8064	0.0253711	23.2049
genus.Parasutterella.id.2892	rs2387977	C	T	-0.0681778	0.0134756	11345	4.20651e-07	0.00225117	25.5927	0.0381062	26.3957
genus.Parasutterella.id.2892.summary.txt.gz	rs7572229	A	G	0.066273	0.0132736	11383	5.94953e-07	0.00218519	24.9242	0.0381062	26.3957
genus.Parasutterella.id.2892.summary.txt.gz	rs35414597	A	T	-0.0684946	0.0142143	11386	1.44495e-06	0.00203519	23.2158	0.0381062	26.3957
genus.Parasutterella.id.2892.summary.txt.gz	rs6828768	T	C	0.0636852	0.0132645	11386	1.57742e-06	0.00202043	23.0472	0.0381062	26.3957
genus.Parasutterella.id.2892.summary.txt.gz	rs10899911	G	A	-0.0717102	0.0148151	11386	1.29625e-06	0.00205346	23.4247	0.0381062	26.3957
genus.Parasutterella.id.2892.summary.txt.gz	rs7303158	T	C	0.0646859	0.0134256	11386	1.44928e-06	0.00203468	23.2101	0.0381062	26.3957
genus.Parasutterella.id.2892.summary.txt.gz	rs78383039	C	T	-0.146315	0.0297119	9174	8.46017e-07	0.00263638	24.2448	0.0381062	26.3957
genus.Parasutterella.id.2892.summary.txt.gz	rs35055552	C	T	0.109554	0.0235433	9970	3.26645e-06	0.00216714	21.649	0.0381062	26.3957
genus.Parasutterella.id.2892.summary.txt.gz	rs2090816	C	A	0.0840967	0.0177315	11385	2.10796e-06	0.00197187	22.4901	0.0381062	26.3957
genus.Parasutterella.id.2892.summary.txt.gz	rs1403396	T	A	-0.0756729	0.0159035	11378	1.95265e-06	0.00198595	22.6371	0.0381062	26.3957
genus.Parasutterella.id.2892.summary.txt.gz	rs55877868	C	A	-0.104458	0.0228089	10588	4.65668e-06	0.00197696	20.9696	0.0381062	26.3957
genus.Parasutterella.id.2892.summary.txt.gz	rs8039785	G	T	0.0618345	0.0133	11383	3.33226e-06	0.00189529	21.6113	0.0381062	26.3957
genus.Parasutterella.id.2892.summary.txt.gz	rs823424	A	G	-0.0713448	0.0156958	11386	5.48139e-06	0.00181133	20.6576	0.0381062	26.3957
genus.Parasutterella.id.2892.summary.txt.gz	rs7311004	C	T	-0.0617522	0.0136438	11384	6.01066e-06	0.00179621	20.4812	0.0381062	26.3957
genus.Parasutterella.id.2892.summary.txt.gz	rs62273907	G	A	0.229468	0.0502262	3691	4.9077e-06	0.0056233	20.8617	0.0381062	26.3957
genus.Parasutterella.id.2892.summary.txt.gz	rs6809952	A	G	-0.0684957	0.0150892	11077	5.64143e-06	0.00185681	20.6024	0.0381062	26.3957
genus.Parasutterella.id.2892.summary.txt.gz	rs11715853	A	G	-0.0662952	0.0146114	11386	5.69995e-06	0.00180478	20.5828	0.0381062	26.3957
genus.Paraprevotella.id.962	rs2081023	G	A	-0.122561	0.0236507	7178	2.19387e-07	0.00372725	26.8468	0.0444857	25.6564
genus.Paraprevotella.id.962.summary.txt.gz	rs9900242	G	A	-0.0852967	0.0175212	6900	1.12615e-06	0.00342294	23.6926	0.0444857	25.6564
genus.Paraprevotella.id.962.summary.txt.gz	rs58117850	A	C	-0.149982	0.0324013	6838	3.67632e-06	0.00312367	21.4204	0.0444857	25.6564
genus.Paraprevotella.id.962.summary.txt.gz	rs9602779	C	A	-0.106692	0.0220263	7177	1.27362e-06	0.00325849	23.4561	0.0444857	25.6564
genus.Paraprevotella.id.962.summary.txt.gz	rs145020347	G	A	-0.12465	0.0262323	6859	2.01643e-06	0.00328112	22.5727	0.0444857	25.6564
genus.Paraprevotella.id.962.summary.txt.gz	rs4767113	T	C	0.0882466	0.018382	6900	1.58097e-06	0.00332901	23.0402	0.0444857	25.6564
genus.Paraprevotella.id.962.summary.txt.gz	rs3008582	C	T	0.10572	0.0227246	7175	3.2835e-06	0.00300742	21.6373	0.0444857	25.6564
genus.Paraprevotella.id.962.summary.txt.gz	rs4756632	T	G	-0.138905	0.0289897	7179	1.65499e-06	0.00318787	22.9525	0.0444857	25.6564
genus.Paraprevotella.id.962.summary.txt.gz	rs10842464	C	T	-0.0758215	0.0172568	7178	1.11426e-05	0.00268223	19.2994	0.0444857	25.6564
genus.Paraprevotella.id.962.summary.txt.gz	rs3801748	A	G	0.0779721	0.0171691	7179	5.58782e-06	0.00286465	20.6187	0.0444857	25.6564
genus.Paraprevotella.id.962.summary.txt.gz	rs7240324	G	T	-0.10229	0.0226948	6900	6.56824e-06	0.00293556	20.3091	0.0444857	25.6564
genus.Paraprevotella.id.962.summary.txt.gz	rs17109926	G	A	-0.0988335	0.0216172	7179	4.83115e-06	0.00290325	20.8973	0.0444857	25.6564
genus.Paraprevotella.id.962.summary.txt.gz	rs17785622	G	A	0.248065	0.0524304	3288	2.23056e-06	0.00676219	22.3718	0.0444857	25.6564
genus.Odoribacter.id.952	rs503751	G	C	0.0618294	0.0118887	14218	1.98532e-07	0.00189872	27.0436	0.0143041	22.9091
genus.Odoribacter.id.952.summary.txt.gz	rs77779484	A	G	-0.133489	0.0268526	11935	6.65433e-07	0.00206633	24.7086	0.0143041	22.9091
genus.Odoribacter.id.952.summary.txt.gz	rs10423795	T	C	0.0550695	0.0121164	14135	5.49268e-06	0.0014593	20.6544	0.0143041	22.9091
genus.Odoribacter.id.952.summary.txt.gz	rs6856150	A	G	0.0881922	0.0194146	14597	5.55739e-06	0.00141164	20.6321	0.0143041	22.9091
genus.Odoribacter.id.952.summary.txt.gz	rs10093869	G	A	-0.0577795	0.0125389	14218	4.06545e-06	0.00149121	21.2308	0.0143041	22.9091
genus.Odoribacter.id.952.summary.txt.gz	rs4793970	G	A	-0.0576329	0.0129154	14687	8.10701e-06	0.00135395	19.9098	0.0143041	22.9091
genus.Odoribacter.id.952.summary.txt.gz	rs74553962	G	T	0.121449	0.0264106	11803	4.25556e-06	0.00178839	21.1426	0.0143041	22.9091
genus.Odoribacter.id.952.summary.txt.gz	rs28417404	G	A	-0.0726896	0.0161372	14698	6.65362e-06	0.00137858	20.2876	0.0143041	22.9091
genus.Odoribacter.id.952.summary.txt.gz	rs16918425	T	A	0.0999781	0.0223785	13689	7.91002e-06	0.00145595	19.9566	0.0143041	22.9091
genus.Lactobacillus.id.1837	rs921925	C	A	0.0985077	0.0203229	6952	1.2526e-06	0.00336817	23.4879	0.0427395	25.8176
genus.Lactobacillus.id.1837.summary.txt.gz	rs16861661	A	G	-0.183147	0.038148	5325	1.57909e-06	0.00430983	23.0405	0.0427395	25.8176
genus.Lactobacillus.id.1837.summary.txt.gz	rs768253	G	T	-0.079195	0.0171791	6958	4.02741e-06	0.00304499	21.2456	0.0427395	25.8176
genus.Lactobacillus.id.1837.summary.txt.gz	rs11674854	T	C	-0.0852686	0.0176504	6655	1.3586e-06	0.00349464	23.3314	0.0427395	25.8176
genus.Lactobacillus.id.1837.summary.txt.gz	rs328312	A	T	0.0815092	0.0169441	6950	1.50575e-06	0.00331854	23.134	0.0427395	25.8176
genus.Lactobacillus.id.1837.summary.txt.gz	rs6092149	T	A	-0.0801344	0.017149	6906	2.97056e-06	0.00315185	21.8292	0.0427395	25.8176
genus.Lactobacillus.id.1837.summary.txt.gz	rs75127669	A	C	0.139784	0.0310414	6840	6.69546e-06	0.00295591	20.2724	0.0427395	25.8176
genus.Lactobacillus.id.1837.summary.txt.gz	rs77478751	G	A	-0.219886	0.0475759	3669	3.80447e-06	0.0057883	21.3493	0.0427395	25.8176
genus.Lactobacillus.id.1837.summary.txt.gz	rs1530559	A	G	0.0804001	0.0178207	6655	6.43403e-06	0.00304921	20.3484	0.0427395	25.8176
genus.Lactobacillus.id.1837.summary.txt.gz	rs62314653	A	C	0.187692	0.0394585	5944	1.96787e-06	0.00379212	22.6185	0.0427395	25.8176
genus.Lactobacillus.id.1837.summary.txt.gz	rs7399658	A	G	-0.107134	0.0221883	6613	1.37638e-06	0.003513	23.3063	0.0427395	25.8176
genus.Lactobacillus.id.1837.summary.txt.gz	rs12693845	T	C	-0.0805447	0.0177429	6958	5.63737e-06	0.00295296	20.6016	0.0427395	25.8176
genus.Sellimonas.id.14369	rs13417181	C	T	0.166509	0.0337521	3047	8.08531e-07	0.00792405	24.3214	0.0767089	22.9231
genus.Sellimonas.id.14369.summary.txt.gz	rs2371572	C	A	0.127349	0.0250862	3154	3.84559e-07	0.00810446	25.754	0.0767089	22.9231
genus.Sellimonas.id.14369.summary.txt.gz	rs113379006	C	T	-0.162759	0.0357025	3154	5.14587e-06	0.00654603	20.769	0.0767089	22.9231
genus.Sellimonas.id.14369.summary.txt.gz	rs2187447	C	A	0.243457	0.0527695	3028	3.9577e-06	0.0069804	21.2712	0.0767089	22.9231
genus.Sellimonas.id.14369.summary.txt.gz	rs2016057	C	A	-0.125878	0.0256153	3154	8.91684e-07	0.00759841	24.1336	0.0767089	22.9231
genus.Sellimonas.id.14369.summary.txt.gz	rs72553859	C	G	-0.150458	0.0332626	3154	6.08728e-06	0.00644537	20.4476	0.0767089	22.9231
genus.Sellimonas.id.14369.summary.txt.gz	rs56203279	C	T	-0.124045	0.0269115	3154	4.03894e-06	0.00669122	21.2328	0.0767089	22.9231
genus.Sellimonas.id.14369.summary.txt.gz	rs553697	C	T	-0.153767	0.0339099	3047	5.7717e-06	0.00670319	20.549	0.0767089	22.9231
genus.Sellimonas.id.14369.summary.txt.gz	rs7968030	T	A	-0.12711	0.0280617	3095	5.90771e-06	0.0065857	20.5046	0.0767089	22.9231
genus.Sellimonas.id.14369.summary.txt.gz	rs4600608	G	A	-0.137152	0.0301702	3095	5.46909e-06	0.00663279	20.6522	0.0767089	22.9231
genus.Sellimonas.id.14369.summary.txt.gz	rs41816	G	A	0.132201	0.0291087	3154	5.58194e-06	0.00649729	20.6134	0.0767089	22.9231
genus.Parabacteroides.id.954	rs60884758	T	C	-0.0702667	0.0142249	17293	7.82429e-07	0.00140902	24.3978	0.0186667	32.8734
genus.Parabacteroides.id.954.summary.txt.gz	rs3860755	C	G	0.0558784	0.0116625	17294	1.65699e-06	0.00132567	22.954	0.0186667	32.8734
genus.Parabacteroides.id.954.summary.txt.gz	rs4236095	A	G	0.0761961	0.0157042	16383	1.2224e-06	0.00143489	23.5387	0.0186667	32.8734
genus.Parabacteroides.id.954.summary.txt.gz	rs115602804	A	G	0.10308	0.0222736	16394	3.69374e-06	0.00130472	21.4149	0.0186667	32.8734
genus.Parabacteroides.id.954.summary.txt.gz	rs114567323	C	T	0.186478	0.0405199	5859	4.18203e-06	0.00360185	21.1723	0.0186667	32.8734
genus.Parabacteroides.id.954.summary.txt.gz	rs7298818	T	C	0.0888832	0.0200902	16510	9.67973e-06	0.00118416	19.5712	0.0186667	32.8734
genus.Parabacteroides.id.954.summary.txt.gz	rs6657302	C	T	-0.10452	0.0225521	16552	3.57656e-06	0.00129601	21.4768	0.0186667	32.8734
genus.Parabacteroides.id.954.summary.txt.gz	rs11965579	C	G	0.162824	0.0381863	3890	2.00859e-05	0.00465207	18.1718	0.0186667	32.8734
genus.Parabacteroides.id.954.summary.txt.gz	rs17141986	C	G	0.0500303	0.0111459	16825	7.1672e-06	0.00119608	20.1457	0.0186667	32.8734
genus.Parabacteroides.id.954.summary.txt.gz	rs72893646	T	A	-0.0715594	0.0156668	16508	4.93362e-06	0.00126221	20.8604	0.0186667	32.8734
genus.Oxalobacter.id.2978	rs4428215	A	G	0.130293	0.0242237	4655	7.50149e-08	0.00617658	28.9183	0.0627533	25.9004
genus.Oxalobacter.id.2978.summary.txt.gz	rs736744	T	C	0.117882	0.0211262	4655	2.40671e-08	0.0066441	31.1218	0.0627533	25.9004
genus.Oxalobacter.id.2978.summary.txt.gz	rs6000536	T	C	-0.130992	0.0253804	4654	2.45441e-07	0.00569099	26.626	0.0627533	25.9004
genus.Oxalobacter.id.2978.summary.txt.gz	rs36057338	T	G	0.207847	0.0421439	4244	8.14592e-07	0.0056985	24.3116	0.0627533	25.9004
genus.Oxalobacter.id.2978.summary.txt.gz	rs6071435	A	T	-0.105512	0.021489	4635	9.10438e-07	0.00517455	24.0984	0.0627533	25.9004
genus.Oxalobacter.id.2978.summary.txt.gz	rs12002250	C	A	0.217122	0.0466317	4297	3.22242e-06	0.0050199	21.6693	0.0627533	25.9004
genus.Oxalobacter.id.2978.summary.txt.gz	rs1569853	C	T	-0.138078	0.0296981	4492	3.32953e-06	0.0047892	21.607	0.0627533	25.9004
genus.Oxalobacter.id.2978.summary.txt.gz	rs11108500	G	A	-0.199099	0.0427327	4303	3.17474e-06	0.00501952	21.6979	0.0627533	25.9004
genus.Oxalobacter.id.2978.summary.txt.gz	rs10464997	A	G	0.137691	0.0294804	4650	3.00321e-06	0.00466939	21.8051	0.0627533	25.9004
genus.Oxalobacter.id.2978.summary.txt.gz	rs111966731	C	T	0.213114	0.047162	3931	6.21989e-06	0.00516759	20.4089	0.0627533	25.9004
genus.Oxalobacter.id.2978.summary.txt.gz	rs6993398	A	G	0.127217	0.0278855	4656	5.06369e-06	0.00445026	20.8041	0.0627533	25.9004
genus.Oxalobacter.id.2978.summary.txt.gz	rs3862635	T	C	-0.172142	0.0394026	4469	1.24933e-05	0.00425268	19.0778	0.0627533	25.9004
genus.Oscillospira.id.2064	rs12206468	A	G	-0.133016	0.0269733	9554	8.16503e-07	0.00253891	24.3134	0.0202298	21.8955
genus.Oscillospira.id.2064.summary.txt.gz	rs73038677	A	T	-0.08321	0.0168666	10195	8.07966e-07	0.00238164	24.334	0.0202298	21.8955
genus.Oscillospira.id.2064.summary.txt.gz	rs1954532	C	T	-0.0826246	0.0175252	9841	2.42157e-06	0.00225359	22.2232	0.0202298	21.8955
genus.Oscillospira.id.2064.summary.txt.gz	rs28889936	C	A	0.114051	0.0252838	9758	6.45768e-06	0.00208088	20.3433	0.0202298	21.8955
genus.Oscillospira.id.2064.summary.txt.gz	rs751183	C	T	-0.0774322	0.0172216	9841	6.91655e-06	0.00205007	20.2121	0.0202298	21.8955
genus.Oscillospira.id.2064.summary.txt.gz	rs8076323	G	A	0.0715392	0.0156539	10193	4.87572e-06	0.00204481	20.8814	0.0202298	21.8955
genus.Oscillospira.id.2064.summary.txt.gz	rs72866977	C	A	-0.130569	0.0281674	9098	3.56138e-06	0.00235622	21.4828	0.0202298	21.8955
genus.Oscillospira.id.2064.summary.txt.gz	rs62422654	T	C	0.0898456	0.0198088	9769	5.74302e-06	0.00210142	20.5678	0.0202298	21.8955
genus.Oscillospira.id.2064.summary.txt.gz	rs75570604	G	C	0.137112	0.0307276	8200	8.11345e-06	0.00242228	19.9061	0.0202298	21.8955
genus.Oscillibacter.id.2063	rs234108	G	A	0.0749553	0.0152632	8694	9.06829e-07	0.00276624	24.1109	0.0454588	24.3049
genus.Oscillibacter.id.2063.summary.txt.gz	rs36095275	T	C	-0.0752368	0.0156861	8694	1.61545e-06	0.00263914	23.0001	0.0454588	24.3049
genus.Oscillibacter.id.2063.summary.txt.gz	rs11627628	C	T	0.143961	0.0290223	8486	7.03676e-07	0.0028911	24.5992	0.0454588	24.3049
genus.Oscillibacter.id.2063.summary.txt.gz	rs9393920	G	A	-0.0744662	0.0151081	8930	8.26981e-07	0.00271311	24.2885	0.0454588	24.3049
genus.Oscillibacter.id.2063.summary.txt.gz	rs133832	C	A	-0.0795527	0.0162411	8926	9.66963e-07	0.00268076	23.9874	0.0454588	24.3049
genus.Oscillibacter.id.2063.summary.txt.gz	rs12649930	G	T	0.121589	0.0259612	8794	2.82042e-06	0.00248811	21.93	0.0454588	24.3049
genus.Oscillibacter.id.2063.summary.txt.gz	rs75453768	T	G	0.12212	0.0268629	8256	5.46642e-06	0.00249696	20.6615	0.0454588	24.3049
genus.Oscillibacter.id.2063.summary.txt.gz	rs16866406	G	A	0.0988765	0.0208795	8930	2.18441e-06	0.00250498	22.4206	0.0454588	24.3049
genus.Oscillibacter.id.2063.summary.txt.gz	rs761240	G	T	-0.17664	0.0388812	5185	5.54437e-06	0.00396481	20.6314	0.0454588	24.3049
genus.Oscillibacter.id.2063.summary.txt.gz	rs4506202	G	A	-0.0711323	0.0152261	8694	2.98668e-06	0.00250408	21.8201	0.0454588	24.3049
genus.Oscillibacter.id.2063.summary.txt.gz	rs61883564	G	A	-0.101351	0.0221016	8930	4.52443e-06	0.00234931	21.024	0.0454588	24.3049
genus.Oscillibacter.id.2063.summary.txt.gz	rs16934185	G	A	-0.129568	0.028157	8492	4.19238e-06	0.0024873	21.1698	0.0454588	24.3049
genus.Oscillibacter.id.2063.summary.txt.gz	rs12417956	G	C	0.0785431	0.0174075	8928	6.42076e-06	0.00227511	20.3539	0.0454588	24.3049
genus.Oscillibacter.id.2063.summary.txt.gz	rs6901560	G	C	0.0855032	0.018693	8525	4.78346e-06	0.0024482	20.9172	0.0454588	24.3049
genus.Oscillibacter.id.2063.summary.txt.gz	rs62206502	A	C	-0.0681423	0.0151349	8883	6.72116e-06	0.0022768	20.2664	0.0454588	24.3049
genus.Oscillibacter.id.2063.summary.txt.gz	rs137917150	A	T	-0.174992	0.0388394	5733	6.6207e-06	0.00352838	20.2927	0.0454588	24.3049
genus.Oscillibacter.id.2063.summary.txt.gz	rs11990279	C	T	-0.0824934	0.0180457	8528	4.84594e-06	0.00244444	20.8923	0.0454588	24.3049
genus.Lactococcus.id.1851	rs34757988	C	G	0.122294	0.0228976	4055	9.24846e-08	0.00698545	28.5112	0.063578	24.9543
genus.Lactococcus.id.1851.summary.txt.gz	rs757872	C	G	0.140799	0.027582	3792	3.3123e-07	0.00682506	26.0447	0.063578	24.9543
genus.Lactococcus.id.1851.summary.txt.gz	rs123059	C	T	-0.13671	0.0274694	3760	6.46406e-07	0.00654429	24.7555	0.063578	24.9543
genus.Lactococcus.id.1851.summary.txt.gz	rs4766997	T	C	0.114599	0.023839	4053	1.5305e-06	0.00566945	23.0979	0.063578	24.9543
genus.Lactococcus.id.1851.summary.txt.gz	rs10417872	G	T	0.118306	0.024522	4056	1.40369e-06	0.00570582	23.2641	0.063578	24.9543
genus.Lactococcus.id.1851.summary.txt.gz	rs6674304	T	C	0.200758	0.0442121	3869	5.60458e-06	0.00530096	20.608	0.063578	24.9543
genus.Lactococcus.id.1851.summary.txt.gz	rs7992246	C	T	0.104232	0.0230786	4057	6.29039e-06	0.00500264	20.3877	0.063578	24.9543
genus.Lactococcus.id.1851.summary.txt.gz	rs55910161	T	C	0.146426	0.0307367	3836	1.89905e-06	0.00588141	22.6827	0.063578	24.9543
genus.Lactococcus.id.1851.summary.txt.gz	rs12621813	A	G	0.108423	0.0239978	4057	6.24202e-06	0.00500624	20.4025	0.063578	24.9543
genus.Lactococcus.id.1851.summary.txt.gz	rs2293361	T	C	-0.199221	0.0430969	3787	3.78901e-06	0.00561099	21.3574	0.063578	24.9543
genus.Lactococcus.id.1851.summary.txt.gz	rs17168302	A	G	0.191857	0.0424761	4023	6.27775e-06	0.00504565	20.3915	0.063578	24.9543
genus.LachnospiraceaeUCG010.id.11330	rs11192447	G	A	0.126592	0.024345	12695	1.99371e-07	0.00212538	27.0349	0.0235193	25.4547
genus.LachnospiraceaeUCG010.id.11330.summary.txt.gz	rs9981767	C	A	0.0655062	0.0131994	12816	6.94804e-07	0.00191809	24.6256	0.0235193	25.4547
genus.LachnospiraceaeUCG010.id.11330.summary.txt.gz	rs74315802	T	G	0.0867262	0.0183477	12715	2.2807e-06	0.00175412	22.3393	0.0235193	25.4547
genus.LachnospiraceaeUCG010.id.11330.summary.txt.gz	rs12346653	T	C	0.0657686	0.0139569	12816	2.44994e-06	0.00172963	22.2019	0.0235193	25.4547
genus.LachnospiraceaeUCG010.id.11330.summary.txt.gz	rs10414815	C	T	0.10453	0.0230253	11564	5.63129e-06	0.00177905	20.606	0.0235193	25.4547
genus.LachnospiraceaeUCG010.id.11330.summary.txt.gz	rs72761829	T	A	0.111884	0.0238893	11488	2.82126e-06	0.0019057	21.9306	0.0235193	25.4547
genus.LachnospiraceaeUCG010.id.11330.summary.txt.gz	rs72894957	A	G	0.222263	0.0486425	4316	4.8932e-06	0.00481421	20.869	0.0235193	25.4547
genus.LachnospiraceaeUCG010.id.11330.summary.txt.gz	rs336138	T	G	0.0779543	0.0171865	13236	5.73924e-06	0.00155193	20.5701	0.0235193	25.4547
genus.LachnospiraceaeUCG010.id.11330.summary.txt.gz	rs4576377	C	A	-0.0572001	0.0127043	13225	6.71839e-06	0.00153049	20.2687	0.0235193	25.4547
genus.LachnospiraceaeUCG010.id.11330.summary.txt.gz	rs2833528	T	C	-0.0562148	0.0127763	13233	1.08286e-05	0.00146082	19.3564	0.0235193	25.4547
genus.LachnospiraceaeUCG010.id.11330.summary.txt.gz	rs2153460	T	A	-0.0684038	0.0156562	13236	1.24743e-05	0.00144015	19.0864	0.0235193	25.4547
genus.LachnospiraceaeUCG010.id.11330.summary.txt.gz	rs17730011	A	G	-0.0702357	0.015706	13226	7.75283e-06	0.00150973	19.9948	0.0235193	25.4547
genus.LachnospiraceaeUCG004.id.11324	rs12747809	A	G	-0.062197	0.0125685	14464	7.47276e-07	0.00169025	24.4858	0.0203247	23.0604
genus.LachnospiraceaeUCG004.id.11324.summary.txt.gz	rs2882478	A	G	-0.0577091	0.0118338	14466	1.07923e-06	0.00164125	23.7781	0.0203247	23.0604
genus.LachnospiraceaeUCG004.id.11324.summary.txt.gz	rs12673420	A	G	0.0554351	0.0118375	14463	2.82709e-06	0.00151402	21.9274	0.0203247	23.0604
genus.LachnospiraceaeUCG004.id.11324.summary.txt.gz	rs2444793	T	C	-0.0542433	0.0118188	14463	4.44098e-06	0.00145432	21.0615	0.0203247	23.0604
genus.LachnospiraceaeUCG004.id.11324.summary.txt.gz	rs2726805	G	A	0.0548397	0.0120844	14466	5.67787e-06	0.00142158	20.591	0.0203247	23.0604
genus.LachnospiraceaeUCG004.id.11324.summary.txt.gz	rs11128180	G	A	0.0648288	0.0140126	14466	3.71977e-06	0.00147743	21.4011	0.0203247	23.0604
genus.LachnospiraceaeUCG004.id.11324.summary.txt.gz	rs12894272	G	A	0.0579792	0.0125229	14463	3.65922e-06	0.0014799	21.4326	0.0203247	23.0604
genus.LachnospiraceaeUCG004.id.11324.summary.txt.gz	rs233486	G	A	-0.0799088	0.017766	13710	6.86434e-06	0.00147344	20.2277	0.0203247	23.0604
genus.LachnospiraceaeUCG004.id.11324.summary.txt.gz	rs35182105	G	A	-0.109724	0.024221	13170	5.89474e-06	0.00155582	20.519	0.0203247	23.0604
genus.LachnospiraceaeUCG004.id.11324.summary.txt.gz	rs6656451	T	C	-0.05436	0.011947	14458	5.36207e-06	0.00142992	20.7005	0.0203247	23.0604
genus.LachnospiraceaeUCG004.id.11324.summary.txt.gz	rs12072562	C	T	0.133104	0.0303566	9176	1.16158e-05	0.0020908	19.2212	0.0203247	23.0604
genus.LachnospiraceaeUCG004.id.11324.summary.txt.gz	rs2706242	C	G	-0.0901399	0.0199712	14026	6.3769e-06	0.00145031	20.3687	0.0203247	23.0604
genus.LachnospiraceaeUCG004.id.11324.summary.txt.gz	rs7629954	G	A	0.108441	0.023825	12568	5.32492e-06	0.00164566	20.7134	0.0203247	23.0604
genus.Olsenella.id.822	rs1035588	G	A	-0.108148	0.0236848	3739	4.96765e-06	0.00554536	20.8386	0.0644712	23.3494
genus.Olsenella.id.822.summary.txt.gz	rs62112538	T	C	-0.19943	0.0407033	3630	9.6024e-07	0.00656984	23.993	0.0644712	23.3494
genus.Olsenella.id.822.summary.txt.gz	rs35225860	G	A	-0.223604	0.0482391	3630	3.56391e-06	0.00588422	21.4743	0.0644712	23.3494
genus.Olsenella.id.822.summary.txt.gz	rs72691585	A	C	-0.249079	0.0520814	3078	1.73137e-06	0.00737606	22.8573	0.0644712	23.3494
genus.Olsenella.id.822.summary.txt.gz	rs9460691	A	C	0.119966	0.0268645	3739	7.98486e-06	0.00530508	19.9308	0.0644712	23.3494
genus.Olsenella.id.822.summary.txt.gz	rs17148768	A	G	0.140434	0.0295602	3648	2.02624e-06	0.00614891	22.5576	0.0644712	23.3494
genus.Olsenella.id.822.summary.txt.gz	rs61090148	G	A	-0.104783	0.0231343	3739	5.91708e-06	0.00545678	20.5039	0.0644712	23.3494
genus.Olsenella.id.822.summary.txt.gz	rs7540303	T	C	0.108044	0.023638	3739	4.8592e-06	0.00555654	20.8808	0.0644712	23.3494
genus.Olsenella.id.822.summary.txt.gz	rs2759329	A	G	-0.111131	0.0237218	3739	2.80272e-06	0.00583552	21.9353	0.0644712	23.3494
genus.Olsenella.id.822.summary.txt.gz	rs6046522	T	C	0.122938	0.0269928	3705	5.25131e-06	0.00556758	20.7322	0.0644712	23.3494
genus.Olsenella.id.822.summary.txt.gz	rs8066522	A	G	-0.106529	0.0240379	3739	9.3493e-06	0.00522528	19.6295	0.0644712	23.3494
genus.Methanobrevibacter.id.123	rs73457410	G	A	0.218128	0.044466	3387	9.319e-07	0.00705467	24.0497	0.0475704	21.0898
genus.Methanobrevibacter.id.123.summary.txt.gz	rs10202904	G	T	-0.112811	0.0239106	3583	2.38137e-06	0.00617426	22.2474	0.0475704	21.0898
genus.Methanobrevibacter.id.123.summary.txt.gz	rs894996	A	C	0.214213	0.0456045	3479	2.63772e-06	0.00630195	22.0509	0.0475704	21.0898
genus.Methanobrevibacter.id.123.summary.txt.gz	rs11018665	T	A	0.113013	0.0254343	3586	8.8573e-06	0.00547551	19.7323	0.0475704	21.0898
genus.Methanobrevibacter.id.123.summary.txt.gz	rs1334944	C	T	0.115197	0.0255492	3586	6.5194e-06	0.00563712	20.318	0.0475704	21.0898
genus.Methanobrevibacter.id.123.summary.txt.gz	rs6776814	C	T	-0.188956	0.0419905	3283	6.79621e-06	0.00613025	20.2374	0.0475704	21.0898
genus.Methanobrevibacter.id.123.summary.txt.gz	rs4779844	C	G	0.109639	0.0247979	3585	9.8112e-06	0.0054231	19.5369	0.0475704	21.0898
genus.Methanobrevibacter.id.123.summary.txt.gz	rs4802933	G	A	-0.135628	0.0308139	3586	1.07486e-05	0.00537352	19.3627	0.0475704	21.0898
genus.Marvinbryantia.id.2005	rs61884471	A	G	0.124426	0.0248431	11559	5.48608e-07	0.00216546	25.0806	0.0226051	22.2529
genus.Marvinbryantia.id.2005.summary.txt.gz	rs2724813	G	A	-0.0840769	0.0167551	11610	5.22133e-07	0.00216415	25.1759	0.0226051	22.2529
genus.Marvinbryantia.id.2005.summary.txt.gz	rs1187983	T	C	-0.0935456	0.0193174	11896	1.28187e-06	0.00196739	23.4463	0.0226051	22.2529
genus.Marvinbryantia.id.2005.summary.txt.gz	rs2842896	T	C	-0.0649396	0.0131146	11709	7.35736e-07	0.00208967	24.515	0.0226051	22.2529
genus.Marvinbryantia.id.2005.summary.txt.gz	rs11645029	C	G	-0.060618	0.0131551	11709	4.06676e-06	0.00181012	21.2295	0.0226051	22.2529
genus.Marvinbryantia.id.2005.summary.txt.gz	rs12963345	C	G	-0.059681	0.0132289	11709	6.43928e-06	0.00173522	20.3495	0.0226051	22.2529
genus.Marvinbryantia.id.2005.summary.txt.gz	rs2863363	G	A	0.0634861	0.0136323	11950	3.20789e-06	0.00181161	21.6844	0.0226051	22.2529
genus.Marvinbryantia.id.2005.summary.txt.gz	rs72948274	C	A	-0.126354	0.0272212	11561	3.45466e-06	0.0018602	21.5421	0.0226051	22.2529
genus.Marvinbryantia.id.2005.summary.txt.gz	rs146541147	A	G	0.118845	0.0268423	10778	9.5314e-06	0.00181551	19.5995	0.0226051	22.2529
genus.Marvinbryantia.id.2005.summary.txt.gz	rs11620597	C	T	0.119479	0.0271688	11031	1.09418e-05	0.00175013	19.336	0.0226051	22.2529
genus.Marvinbryantia.id.2005.summary.txt.gz	rs8006832	T	G	-0.0952415	0.0216699	11412	1.10714e-05	0.00168983	19.3136	0.0226051	22.2529
genus.Marvinbryantia.id.2005.summary.txt.gz	rs3125832	C	A	0.0679323	0.015012	11709	6.0338e-06	0.00174581	20.4739	0.0226051	22.2529
genus.LachnospiraceaeUCG008.id.11328	rs10793103	T	C	0.0974344	0.0181279	7014	7.66571e-08	0.00410183	28.8805	0.041062	24.9821
genus.LachnospiraceaeUCG008.id.11328.summary.txt.gz	rs9873555	C	G	-0.121162	0.0233467	6577	2.1067e-07	0.00407827	26.9245	0.041062	24.9821
genus.LachnospiraceaeUCG008.id.11328.summary.txt.gz	rs13024781	C	T	-0.0798769	0.0168846	7016	2.23674e-06	0.00317973	22.3738	0.041062	24.9821
genus.LachnospiraceaeUCG008.id.11328.summary.txt.gz	rs10741777	C	T	-0.0973842	0.0194791	7014	5.75055e-07	0.00355081	24.987	0.041062	24.9821
genus.LachnospiraceaeUCG008.id.11328.summary.txt.gz	rs955844	C	A	0.112064	0.0228369	6863	9.24114e-07	0.00349641	24.0731	0.041062	24.9821
genus.LachnospiraceaeUCG008.id.11328.summary.txt.gz	rs67078837	C	T	-0.0845848	0.0170693	7016	7.21866e-07	0.00348777	24.5489	0.041062	24.9821
genus.LachnospiraceaeUCG008.id.11328.summary.txt.gz	rs62277846	T	C	0.102292	0.0212319	7016	1.45101e-06	0.00329751	23.2052	0.041062	24.9821
genus.LachnospiraceaeUCG008.id.11328.summary.txt.gz	rs10801803	A	G	-0.117029	0.0243085	7017	1.47689e-06	0.00329222	23.1712	0.041062	24.9821
genus.LachnospiraceaeUCG008.id.11328.summary.txt.gz	rs61944774	G	A	0.179838	0.0393797	6000	4.95304e-06	0.00346385	20.8484	0.041062	24.9821
genus.LachnospiraceaeUCG008.id.11328.summary.txt.gz	rs75356640	A	G	0.136523	0.0303128	6423	6.67434e-06	0.00314814	20.2781	0.041062	24.9821
genus.LachnospiraceaeUCG008.id.11328.summary.txt.gz	rs57254474	A	G	0.0886512	0.0199045	7017	8.43542e-06	0.00281896	19.8309	0.041062	24.9821
genus.LachnospiraceaeUCG008.id.11328.summary.txt.gz	rs57091572	G	A	-0.110443	0.0235801	6950	2.81718e-06	0.0031465	21.9309	0.041062	24.9821
genus.LachnospiraceaeUCG001.id.11321	rs437876	C	T	0.0784637	0.0144768	10150	5.96083e-08	0.00288584	29.3703	0.0362621	23.8293
genus.LachnospiraceaeUCG001.id.11321.summary.txt.gz	rs985416	T	C	0.0970258	0.0181807	9917	9.46267e-08	0.0028637	28.4752	0.0362621	23.8293
genus.LachnospiraceaeUCG001.id.11321.summary.txt.gz	rs2050911	A	G	0.0751466	0.0153934	10148	1.05157e-06	0.00234287	23.8266	0.0362621	23.8293
genus.LachnospiraceaeUCG001.id.11321.summary.txt.gz	rs10815577	G	C	-0.0683706	0.0143691	10149	1.95341e-06	0.00222583	22.6359	0.0362621	23.8293
[truncated: 822 more rows]

## Sheet: S2
Table S2: Details of instrumental variables for Shigellosis included in the genetic instrument.
*The proportion of variance explained by instrumental variables was calculated as R2 = 2 * Beta2 * EAF * (1-EAF) / (2 * Beta2 * EAF * (1-EAF) + SE2 * 2 * Sample size * EAF * (1-EAF))..
**F-statistics were calculated as F = R2 * (Sample size - 1 - k) / ((1-R2) * k), where R2 is the proportion of variance explained in the instrument, k is the number of SNPs included in the instrument.
Exposure	SNP	OA	EA	Beta	SE	N	P	R2	F	Average_R2	Average_F
Shigellosis	rs143724653	G	A	2.1875	0.491855	336479	8.6894e-06	5.87812e-05	19.7797	0.000306875	20.6574
	rs17170784	G	A	3.26769	0.722327	336479	6.07309e-06	6.08176e-05	20.465	0.000306875	20.6574
	rs183345074	G	C	4.21692	0.894418	336479	2.42053e-06	6.60576e-05	22.2283	0.000306875	20.6574
	rs68177059	G	A	0.899445	0.197389	336479	5.19613e-06	6.17047e-05	20.7635	0.000306875	20.6574
	rs77380505	G	A	1.64824	0.368315	336479	7.63801e-06	5.95139e-05	20.0262	0.000306875	20.6574

## Sheet: S3
Table S4: Results of Mendelian randomization analysis of gut microbiota in patients with shigellosis.
Results with a P-value < 0.05 have been bolded
Abbreviations: nsnp - number of variants in instrument; SE - standard error; OR - odds ratio; LL - lower 95% confidence interval; UL - upper 95% confidence interval
Type	Exposure	Outcome	MR Method	Nsnp	Beta	SE	P	OR	LL	UL	MR Egger Intercept	Intercept SE	Intercept P	Q	Q_df	Q_pval	Causal Estimate	sd	T-stat	P-value	MR-PRESSO global_test_RSSobs*	MR-PRESSO global_test_Pvalue*	MR-PRESSO results_Distortion Test_Distortion Coefficient	MR-PRESSO results_Distortion Test_Pvalue
phylum	Verrucomicrobia.id.3982	shigellosis	MR Egger	12	3.07902	1.86915	0.13052	21.737	0.557374	847.723	-0.401034	0.164164	0.0346779	4.27375	10	0.934154
			Weighted median	12	-0.508984	1.02728	0.620271	0.601106	0.0802621	4.50185
			Inverse variance weighted	12	-1.14494	0.709913	0.106792	0.318245	0.0791536	1.27953				10.2414	11	0.508813
			Simple mode	12	-0.584136	1.87129	0.760759	0.557588	0.0142376	21.8368
			Weighted mode	12	0.528168	1.45254	0.723037	1.69582	0.09839	29.2287
			MR-PRESSO	12													-1.14494	0.684997	-1.67145	0.122807	13.0397	0.49
	Tenericutes.id.3919	shigellosis	MR Egger	11	-4.75541	2.4123	0.080172	0.00860503	7.6096e-05	0.973068	0.282532	0.214415	0.220163	6.0546	9	0.734442
			Weighted median	11	-1.89692	0.967215	0.0498532	0.15003	0.0225355	0.99882
			Inverse variance weighted	11	-1.72501	0.728119	0.0178298	0.178171	0.0427612	0.742378				7.79089	10	0.649254
			Simple mode	11	-2.65965	1.72474	0.154087	0.0699728	0.00238123	2.05616
			Weighted mode	11	-2.5245	1.62278	0.150842	0.0800982	0.00332877	1.92735
			MR-PRESSO	11													-1.72501	0.642682	-2.68408	0.0229314	9.56691	0.673
	Proteobacteria.id.2375	shigellosis	MR Egger	12	-2.40322	2.37327	0.335114	0.0904262	0.000863237	9.47236	0.130657	0.156585	0.42353	6.99205	10	0.726196
			Weighted median	12	-0.317492	1.14464	0.781495	0.727973	0.0772281	6.86207
			Inverse variance weighted	12	-0.555366	0.853342	0.515168	0.573862	0.107753	3.05624				7.6883	11	0.740923
			Simple mode	12	-0.0980969	1.90715	0.9599	0.906561	0.0215772	38.089
			Weighted mode	12	-0.259775	1.7971	0.887679	0.771225	0.022775	26.1158
			MR-PRESSO	12													-0.555366	0.713414	-0.778461	0.452717	9.21208	0.736
	Lentisphaerae.id.2238	shigellosis	MR Egger	9	0.330166	2.03239	0.87554	1.3912	0.0259048	74.7134	0.0344394	0.293645	0.90993	1.32793	7	0.987677
			Weighted median	9	0.67625	0.651409	0.299207	1.96649	0.548531	7.04989
			Inverse variance weighted	9	0.560196	0.532731	0.293004	1.75102	0.61634	4.97461				1.34169	8	0.995035
			Simple mode	9	0.83046	0.958368	0.411431	2.29437	0.350659	15.0122
			Weighted mode	9	0.838919	1.05882	0.451032	2.31386	0.290436	18.4343
			MR-PRESSO	9													0.560196	0.218167	2.56774	0.0332441	1.70171	0.994
	Firmicutes.id.1672	shigellosis	MR Egger	14	-0.68341	2.63948	0.800087	0.504893	0.00286038	89.1197	0.0517974	0.194607	0.794631	20.6244	12	0.0561591
			Weighted median	14	0.580608	1.19077	0.625839	1.78713	0.173202	18.4398
			Inverse variance weighted	14	-0.0344809	0.974451	0.971773	0.966107	0.143072	6.52371				20.7461	13	0.0781041
			Simple mode	14	3.07496	2.43402	0.22866	21.649	0.183466	2554.58
			Weighted mode	14	2.68384	2.90079	0.371712	14.6412	0.0497026	4312.97
			MR-PRESSO	14													-0.0344809	0.974451	-0.035385	0.97231	25.6837	0.072
	Euryarchaeota.id.55	shigellosis	MR Egger	11	-0.9783	2.27346	0.677089	0.37595	0.00436435	32.3847	0.156915	0.314831	0.630149	12.469	9	0.188139
			Weighted median	11	0.142521	0.618036	0.817623	1.15318	0.34341	3.87239
			Inverse variance weighted	11	0.125657	0.492774	0.798723	1.13389	0.431633	2.97872				12.8132	10	0.234304
			Simple mode	11	0.201354	1.24737	0.874975	1.22306	0.106087	14.1005
			Weighted mode	11	-1.06588	1.18315	0.388831	0.344424	0.0338826	3.50116
			MR-PRESSO	11													0.125657	0.492774	0.255	0.803891	15.8119	0.225
	Cyanobacteria.id.1500	shigellosis	MR Egger	8	-1.10944	2.45548	0.667271	0.329744	0.00267937	40.5809	0.217165	0.285374	0.475501	1.0473	6	0.983756
			Weighted median	8	0.697873	0.863477	0.418968	2.00947	0.369893	10.9166
			Inverse variance weighted	8	0.684657	0.686353	0.318507	1.98309	0.516545	7.61339				1.62639	7	0.977609
			Simple mode	8	0.810334	1.25882	0.540264	2.24866	0.190718	26.5128
			Weighted mode	8	0.698806	1.28451	0.603312	2.01135	0.162215	24.9393
			MR-PRESSO	8													0.684658	0.330835	2.06949	0.0772754	2.27932	0.98
	Bacteroidetes.id.905	shigellosis	MR Egger	11	0.87797	2.13106	0.689989	2.40601	0.0369232	156.782	0.0464876	0.155428	0.77166	5.86393	9	0.753455
			Weighted median	11	2.11862	1.23784	0.0869798	8.31967	0.735252	94.1403
			Inverse variance weighted	11	1.45266	0.921681	0.115003	4.27448	0.701992	26.0276				5.95339	10	0.819164
			Simple mode	11	2.33701	1.70281	0.199923	10.3502	0.367692	291.349
			Weighted mode	11	2.28201	1.49641	0.158244	9.79637	0.521546	184.008
			MR-PRESSO	11													1.45266	0.711153	2.04269	0.0683396	6.73179	0.861
	Actinobacteria.id.400	shigellosis	MR Egger	14	-2.15386	3.35789	0.533301	0.116035	0.000160803	83.7305	0.176982	0.205405	0.405783	7.10037	12	0.85091
			Weighted median	14	0.889543	1.06827	0.405016	2.43402	0.299913	19.7539
			Inverse variance weighted	14	0.654044	0.809511	0.41912	1.9233	0.39353	9.39977				7.84277	13	0.85369
			Simple mode	14	0.865238	1.8725	0.651664	2.37557	0.0605156	93.2543
			Weighted mode	14	0.584921	1.51451	0.705587	1.79485	0.0922252	34.9306
			MR-PRESSO	14													0.654044	0.628761	1.04021	0.317203	9.02141	0.857
class	Actinobacteria.id.419	shigellosis	MR Egger	15	0.781457	1.98324	0.699946	2.18465	0.0447931	106.55	-0.0709062	0.143762	0.630084	8.82415	13	0.786091
			Weighted median	15	-0.265951	0.951698	0.7799	0.766477	0.118685	4.94995
			Inverse variance weighted	15	-0.135869	0.688576	0.843579	0.872957	0.226394	3.36605				9.06742	14	0.826708
			Simple mode	15	-0.13307	1.52785	0.931829	0.875404	0.04382	17.4882
			Weighted mode	15	-0.288778	1.16435	0.807722	0.749178	0.0764664	7.34005
			MR-PRESSO	15													-0.135869	0.554153	-0.245182	0.809873	10.1145	0.84
	Alphaproteobacteria.id.2379	shigellosis	MR Egger	6	-2.51332	3.09536	0.462367	0.0809985	0.000187782	34.9381	0.269062	0.287598	0.40247	1.36246	4	0.850692
			Weighted median	6	0.0627391	1.11517	0.955135	1.06475	0.119672	9.47334
			Inverse variance weighted	6	0.261413	0.885842	0.767917	1.29876	0.228816	7.37181				2.23771	5	0.81537
			Simple mode	6	1.5979	1.59998	0.363787	4.94265	0.214799	113.733
			Weighted mode	6	-0.797061	1.59544	0.63857	0.450652	0.0197593	10.278
			MR-PRESSO	6													0.261413	0.592616	0.441117	0.67755	3.33777	0.804
	Bacilli.id.1673	shigellosis	MR Egger	18	1.1659	1.9107	0.550301	3.20881	0.0758448	135.757	-0.147879	0.140253	0.307374	8.9327	16	0.916159
			Weighted median	18	-0.195782	0.942493	0.835442	0.822192	0.12963	5.21482
			Inverse variance weighted	18	-0.711678	0.692594	0.30416	0.49082	0.126292	1.90753				10.0444	17	0.901738
			Simple mode	18	-0.0261849	1.59014	0.987053	0.974155	0.0431595	21.9877
			Weighted mode	18	0.110212	1.53029	0.943426	1.11651	0.0556233	22.4116
			MR-PRESSO	18													-0.711678	0.532374	-1.3368	0.198903	11.4346	0.882
	Bacteroidia.id.912	shigellosis	MR Egger	13	1.98764	2.11598	0.367722	7.29832	0.115361	461.726	-0.096085	0.145396	0.522309	9.15921	11	0.6072
			Weighted median	13	2.06252	1.18589	0.0819966	7.86578	0.769646	80.3881
			Inverse variance weighted	13	0.713142	0.870606	0.412711	2.04039	0.370372	11.2406				9.59593	12	0.651362
			Simple mode	13	2.46318	1.75594	0.186024	11.7421	0.37589	366.803
			Weighted mode	13	2.3731	1.4551	0.128862	10.7306	0.619473	185.878
			MR-PRESSO	13													0.713142	0.778529	0.916012	0.377702	10.9536	0.672
	Betaproteobacteria.id.2867	shigellosis	MR Egger	10	-2.10395	4.7095	0.666905	0.121974	1.19526e-05	1244.72	0.23487	0.320882	0.485086	20.3302	8	0.00915658
			Weighted median	10	0.506671	1.4338	0.723806	1.65976	0.0999016	27.575
			Inverse variance weighted	10	1.1668	1.44828	0.420447	3.21169	0.187904	54.8948				21.6917	9	0.00990932
			Simple mode	10	-2.8824	3.41917	0.42106	0.0560002	6.88232e-05	45.5663
			Weighted mode	10	-2.50373	2.95852	0.419331	0.0817797	0.000247912	26.9769
			MR-PRESSO(Outlier-corrected)	10													NA	NA	NA	NA	26.6753	0.011	NA	NA
	Clostridia.id.1859	shigellosis	MR Egger	12	4.74449	3.84799	0.245782	114.949	0.0609582	216761	-0.366783	0.256957	0.183934	10.8694	10	0.367786
			Weighted median	12	-1.38199	1.29254	0.284977	0.251077	0.019933	3.16259
			Inverse variance weighted	12	-0.585293	0.973	0.547485	0.556943	0.0827134	3.75012				13.084	11	0.287871
			Simple mode	12	-2.66528	2.5848	0.324616	0.0695797	0.000438788	11.0334
			Weighted mode	12	2.29226	2.40661	0.361312	9.89724	0.0885052	1106.78
			MR-PRESSO	12													-0.585293	0.973	-0.601534	0.559677	15.9655	0.291
	Coriobacteriia.id.809	shigellosis	MR Egger	14	0.898955	3.36664	0.793989	2.45703	0.00334708	1803.67	-0.064782	0.233963	0.786576	11.0266	12	0.526641
			Weighted median	14	0.897872	1.07908	0.405368	2.45437	0.296081	20.3456
			Inverse variance weighted	14	-0.00489588	0.823829	0.995258	0.995116	0.197978	5.00186				11.1033	13	0.602167
			Simple mode	14	1.27443	1.96211	0.52731	3.57668	0.0764367	167.362
			Weighted mode	14	1.34932	1.83976	0.476322	3.85479	0.104704	141.918
			MR-PRESSO	14													-0.00489588	0.761361	-0.00643043	0.994967	12.7631	0.617
	Deltaproteobacteria.id.3087	shigellosis	MR Egger	12	-4.66884	3.90407	0.259325	0.00938312	4.45797e-06	19.7496	0.298233	0.254028	0.26759	6.83082	10	0.741315
			Weighted median	12	0.0914539	1.14964	0.936595	1.09577	0.115114	10.4306
			Inverse variance weighted	12	-0.197342	0.857553	0.817997	0.82091	0.152873	4.40818				8.20913	11	0.694457
			Simple mode	12	0.312152	2.06262	0.882449	1.36636	0.0239788	77.8584
			Weighted mode	12	0.218922	1.8728	0.90905	1.24473	0.0316897	48.8917
			MR-PRESSO	12													-0.197342	0.740821	-0.266383	0.794871	9.78344	0.698
	Erysipelotrichia.id.2147	shigellosis	MR Egger	13	-2.07728	5.05315	0.688904	0.125271	6.25929e-06	2507.12	0.15495	0.306987	0.623695	18.7888	11	0.0649923
			Weighted median	13	2.23707	1.26412	0.0767827	9.36585	0.786153	111.58
			Inverse variance weighted	13	0.404197	1.13125	0.720866	1.4981	0.163156	13.7556				19.2239	12	0.0832659
			Simple mode	13	2.84207	2.14005	0.208871	17.1513	0.258613	1137.48
			Weighted mode	13	2.93327	2.18181	0.203676	18.7889	0.261041	1352.37
			MR-PRESSO	13													0.404197	1.13125	0.357302	0.727071	22.5194	0.09
	Gammaproteobacteria.id.3303	shigellosis	MR Egger	7	0.318499	4.19247	0.94239	1.37506	0.000371207	5093.64	-0.0126048	0.309122	0.969052	6.50889	5	0.2598
			Weighted median	7	0.70111	1.5875	0.658748	2.01599	0.0897794	45.2689
			Inverse variance weighted	7	0.155938	1.18459	0.89527	1.16875	0.11465	11.9143				6.51105	6	0.368436
			Simple mode	7	2.05481	2.55341	0.451675	7.80533	0.0523465	1163.84
			Weighted mode	7	1.32392	2.14688	0.560109	3.75811	0.055912	252.6
			MR-PRESSO	7													0.155938	1.1846	0.131638	0.899574	8.55666	0.423
	Lentisphaeria.id.2250	shigellosis	MR Egger	8	0.465589	2.02744	0.825998	1.59295	0.0299507	84.7224	0.0244699	0.288439	0.935152	1.21009	6	0.976383
			Weighted median	8	0.671109	0.686062	0.327973	1.95641	0.509884	7.50665
			Inverse variance weighted	8	0.630677	0.568918	0.267622	1.87888	0.616065	5.73023				1.21729	7	0.990523
			Simple mode	8	0.869474	0.937409	0.384518	2.38566	0.3799	14.9812
			Weighted mode	8	0.869474	1.03125	0.427025	2.38566	0.316075	18.0064
			MR-PRESSO	8													0.630677	0.237245	2.65834	0.0325455	1.58482	0.994
	Melainabacteria.id.1589	shigellosis	MR Egger	10	0.0892286	1.82089	0.962118	1.09333	0.0308163	38.7902	-0.0376004	0.199178	0.854968	8.73655	8	0.365005
			Weighted median	10	-0.242145	0.753279	0.747866	0.784942	0.179322	3.43591
			Inverse variance weighted	10	-0.23535	0.573657	0.681613	0.790294	0.256733	2.43274				8.77547	9	0.458253
			Simple mode	10	-0.187168	1.05994	0.863745	0.829304	0.103867	6.62139
			Weighted mode	10	-0.285202	1.0474	0.79154	0.751862	0.0965096	5.85742
			MR-PRESSO	10													-0.23535	0.566457	-0.415478	0.687522	10.1996	0.495
	Methanobacteria.id.119	shigellosis	MR Egger	9	-0.760287	2.33627	0.754369	0.467532	0.00479888	45.5495	0.258358	0.373312	0.51119	10.0204	7	0.187422
			Weighted median	9	0.980753	0.720376	0.173373	2.66646	0.649739	10.9429
			Inverse variance weighted	9	0.803326	0.574934	0.162339	2.23296	0.723579	6.89087				10.706	8	0.218921
			Simple mode	9	1.48937	1.16024	0.235186	4.43431	0.456258	43.0965
			Weighted mode	9	1.31001	1.0504	0.247612	3.70622	0.472949	29.0434
			MR-PRESSO	9													0.803326	0.574934	1.39725	0.199875	13.2364	0.225
	Mollicutes.id.3920	shigellosis	MR Egger	11	-4.75541	2.4123	0.080172	0.00860503	7.6096e-05	0.973068	0.282532	0.214415	0.220163	6.0546	9	0.734442
			Weighted median	11	-1.89692	1.01728	0.062223	0.15003	0.0204293	1.1018
			Inverse variance weighted	11	-1.72501	0.728119	0.0178298	0.178171	0.0427612	0.742378				7.79089	10	0.649254
			Simple mode	11	-2.65965	1.66622	0.141524	0.0699728	0.00267064	1.83334
			Weighted mode	11	-2.5245	1.67793	0.163355	0.0800982	0.00298772	2.14736
			MR-PRESSO	11													-1.72501	0.642682	-2.68408	0.0229314	9.56691	0.694
	Negativicutes.id.2164	shigellosis	MR Egger	11	-0.893505	3.10387	0.779967	0.409219	0.000933012	179.483	0.0577138	0.198231	0.77754	7.84436	9	0.549904
			Weighted median	11	-0.448409	1.22348	0.713991	0.638643	0.0580507	7.02602
			Inverse variance weighted	11	-0.0306141	0.92191	0.973509	0.96985	0.159206	5.90813				7.92913	10	0.63576
			Simple mode	11	-1.87449	2.17311	0.408577	0.153433	0.00216835	10.857
			Weighted mode	11	-1.87449	2.26216	0.426649	0.153433	0.0018211	12.9272
			MR-PRESSO	11													-0.0306141	0.820921	-0.0372923	0.970986	9.66085	0.641
	Verrucomicrobiae.id.4029	shigellosis	MR Egger	11	1.13879	2.53533	0.663932	3.12297	0.0216996	449.453	-0.165373	0.198712	0.426812	7.35706	9	0.599997
			Weighted median	11	-0.700248	1.03882	0.500262	0.496462	0.0648069	3.80322
			Inverse variance weighted	11	-0.877502	0.747065	0.240155	0.41582	0.0961593	1.79812				8.04966	10	0.623986
			Simple mode	11	-0.871002	1.73255	0.626041	0.418532	0.0140266	12.4883
			Weighted mode	11	-0.368046	1.58339	0.820883	0.692085	0.0310708	15.4158
			MR-PRESSO	11													-0.877502	0.670266	-1.30919	0.219754	9.86778	0.64
order	Victivallales.id.2254	shigellosis	MR Egger	8	0.465589	2.02744	0.825998	1.59295	0.0299507	84.7224	0.0244699	0.288439	0.935152	1.21009	6	0.976383
			Weighted median	8	0.671109	0.674406	0.319683	1.95641	0.521666	7.33711
			Inverse variance weighted	8	0.630677	0.568918	0.267622	1.87888	0.616065	5.73023				1.21729	7	0.990523
			Simple mode	8	0.869474	1.02813	0.425687	2.38566	0.318015	17.8965
			Weighted mode	8	0.869474	1.03864	0.430171	2.38566	0.311528	18.2692
			MR-PRESSO	8													0.630677	0.237245	2.65834	0.0325455	1.58482	0.99
	Verrucomicrobiales.id.4030	shigellosis	MR Egger	11	1.13879	2.53533	0.663932	3.12297	0.0216996	449.453	-0.165373	0.198712	0.426812	7.35706	9	0.599997
			Weighted median	11	-0.700248	1.01088	0.488489	0.496462	0.0684559	3.60049
			Inverse variance weighted	11	-0.877502	0.747065	0.240155	0.41582	0.0961593	1.79812				8.04966	10	0.623986
			Simple mode	11	-0.871002	1.6317	0.605142	0.418532	0.0170921	10.2485
			Weighted mode	11	-0.368046	1.582	0.820729	0.692085	0.0311554	15.374
			MR-PRESSO	11													-0.877502	0.670266	-1.30919	0.219754	9.86778	0.639
	Selenomonadales.id.2165	shigellosis	MR Egger	11	-0.893505	3.10387	0.779967	0.409219	0.000933012	179.483	0.0577138	0.198231	0.77754	7.84436	9	0.549904
			Weighted median	11	-0.448409	1.24055	0.717756	0.638643	0.0561407	7.26505
			Inverse variance weighted	11	-0.0306141	0.92191	0.973509	0.96985	0.159206	5.90813				7.92913	10	0.63576
			Simple mode	11	-1.87449	2.33624	0.441	0.153433	0.00157497	14.9475
			Weighted mode	11	-1.87449	2.28953	0.432023	0.153433	0.00172596	13.6398
			MR-PRESSO	11													-0.0306141	0.820921	-0.0372923	0.970986	9.66085	0.642
	Rhodospirillales.id.2667	shigellosis	MR Egger	13	0.61246	2.23745	0.789363	1.84496	0.0229842	148.097	-0.0704831	0.219306	0.753939	6.41689	11	0.844152
			Weighted median	13	-0.705698	0.743821	0.342749	0.493764	0.114912	2.12164
			Inverse variance weighted	13	-0.0828675	0.570503	0.884511	0.920473	0.300877	2.816				6.52018	12	0.887628
			Simple mode	13	-1.05568	1.12491	0.366515	0.347956	0.038369	3.15549
			Weighted mode	13	-1.09229	1.20357	0.381984	0.335446	0.0317045	3.54916
			MR-PRESSO	13													-0.0828675	0.42053	-0.197055	0.847083	7.44142	0.885
	Pasteurellales.id.3688	shigellosis	MR Egger	13	-1.22655	1.17619	0.31941	0.293302	0.0292497	2.94109	0.101105	0.138898	0.481876	11.3611	11	0.413528
			Weighted median	13	-0.902106	0.726213	0.21416	0.405714	0.0977362	1.68417
			Inverse variance weighted	13	-0.469628	0.540846	0.385218	0.625235	0.216604	1.80476				11.9083	12	0.45307
			Simple mode	13	-0.954031	1.11702	0.409784	0.385185	0.0431362	3.43952
			Weighted mode	13	-0.828748	0.92657	0.388682	0.436596	0.0710178	2.68406
			MR-PRESSO	13													-0.469628	0.538776	-0.871658	0.400498	13.5497	0.486
	NB1n.id.3953	shigellosis	MR Egger	12	1.92229	2.04617	0.369633	6.83661	0.12391	377.202	-0.190937	0.234282	0.434061	6.54452	10	0.767631
			Weighted median	12	-0.076447	0.596203	0.897972	0.926402	0.28794	2.98056
			Inverse variance weighted	12	0.300654	0.477075	0.528561	1.35074	0.530247	3.44086				7.20872	11	0.781938
			Simple mode	12	-0.20754	0.893608	0.820608	0.81258	0.140998	4.68296
			Weighted mode	12	-0.177194	0.844795	0.837698	0.837617	0.159934	4.38682
			MR-PRESSO	12													0.300654	0.386207	0.778481	0.452707	8.36636	0.799
	MollicutesRF9.id.11579	shigellosis	MR Egger	12	-4.61795	2.06453	0.0492706	0.00987299	0.000172617	0.564693	0.364711	0.181194	0.0718361	12.8579	10	0.231725
			Weighted median	12	-1.69105	0.950293	0.0751571	0.184326	0.0286207	1.18711
			Inverse variance weighted	12	-0.738238	0.83592	0.377158	0.477956	0.092862	2.46001				18.0672	11	0.0800342
			Simple mode	12	-1.91174	1.5141	0.232835	0.147823	0.00760173	2.87456
			Weighted mode	12	-1.99366	1.29501	0.151938	0.136195	0.0107605	1.72383
			MR-PRESSO	12													-0.738238	0.83592	-0.883144	0.396049	21.2781	0.097
	Methanobacteriales.id.120	shigellosis	MR Egger	9	-0.760287	2.33627	0.754369	0.467532	0.00479888	45.5495	0.258358	0.373312	0.51119	10.0204	7	0.187422
			Weighted median	9	0.980753	0.726931	0.177283	2.66646	0.641445	11.0844
			Inverse variance weighted	9	0.803326	0.574934	0.162339	2.23296	0.723579	6.89087				10.706	8	0.218921
			Simple mode	9	1.48937	1.20915	0.253018	4.43431	0.41455	47.4324
			Weighted mode	9	1.31001	1.02399	0.236639	3.70622	0.498074	27.5783
			MR-PRESSO	9													0.803326	0.574934	1.39725	0.199875	13.2364	0.267
	Lactobacillales.id.1800	shigellosis	MR Egger	15	2.01633	1.99451	0.330494	7.51068	0.150632	374.492	-0.210819	0.145245	0.170352	7.7035	13	0.862366
			Weighted median	15	-0.201171	1.03846	0.846394	0.817773	0.106827	6.26014
			Inverse variance weighted	15	-0.655491	0.767888	0.393311	0.519187	0.115262	2.33864				9.81026	14	0.77592
			Simple mode	15	-0.290054	1.59355	0.858178	0.748223	0.0329286	17.0016
			Weighted mode	15	-0.0360196	1.36225	0.979278	0.964621	0.0668021	13.9291
			MR-PRESSO	15													-0.655491	0.642797	-1.01975	0.325147	11.3075	0.794
	Gastranaerophilales.id.1591	shigellosis	MR Egger	9	-0.951176	1.80295	0.614102	0.386286	0.0112774	13.2315	0.133614	0.205103	0.535553	6.40316	7	0.493539
			Weighted median	9	-0.188364	0.761272	0.804573	0.828313	0.186289	3.68301
			Inverse variance weighted	9	0.155699	0.603031	0.796257	1.16847	0.358351	3.81004				6.82755	8	0.555349
			Simple mode	9	-0.3678	1.11393	0.749742	0.692255	0.0779961	6.14412
			Weighted mode	9	-0.416187	0.987899	0.684638	0.659557	0.095134	4.57266
			MR-PRESSO	9													0.155699	0.557092	0.279486	0.786962	8.14209	0.592
	order.Erysipelotrichales.id.2148	shigellosis	MR Egger	13	-2.07728	5.05315	0.688904	0.125271	6.25929e-06	2507.12	0.15495	0.306987	0.623695	18.7888	11	0.0649923
			Weighted median	13	2.23707	1.30709	0.0869911	9.36585	0.722652	121.385
			Inverse variance weighted	13	0.404197	1.13125	0.720866	1.4981	0.163156	13.7556				19.2239	12	0.0832659
			Simple mode	13	2.84207	1.98877	0.178498	17.1513	0.347873	845.618
			Weighted mode	13	2.93327	2.03262	0.174586	18.7889	0.349702	1009.5
			MR-PRESSO	13													0.404197	1.13125	0.357302	0.727071	22.5194	0.101
	Enterobacteriales.id.3468	shigellosis	MR Egger	6	-14.4079	8.14122	0.151484	5.53005e-07	6.49806e-14	4.70624	1.06066	0.625877	0.165383	1.62656	4	0.80401
			Weighted median	6	-0.831759	1.47876	0.573796	0.435283	0.0239897	7.89802
			Inverse variance weighted	6	-0.753854	1.1679	0.518616	0.47055	0.047695	4.64235				4.4985	5	0.480084
			Simple mode	6	0.770824	2.47632	0.768149	2.16155	0.0168608	277.108
			Weighted mode	6	-1.54358	2.3763	0.544624	0.213615	0.00202713	22.5103
			MR-PRESSO	6													-0.753853	1.10778	-0.68051	0.52641	6.46172	0.523
	Desulfovibrionales.id.3156	shigellosis	MR Egger	11	-3.64621	3.80255	0.362666	0.0260898	1.51242e-05	45.0056	0.209578	0.246065	0.416458	8.19469	9	0.514651
			Weighted median	11	-0.814583	1.23751	0.51038	0.442824	0.0391602	5.00746
			Inverse variance weighted	11	-0.497287	0.889093	0.575944	0.608178	0.106468	3.4741				8.92012	10	0.539701
			Simple mode	11	0.462708	1.99966	0.821676	1.58837	0.0315358	80.0016
			Weighted mode	11	0.533958	2.1509	0.808966	1.70567	0.0251775	115.552
			MR-PRESSO	11													-0.497287	0.839716	-0.592209	0.566859	10.8564	0.572
	Coriobacteriales.id.810	shigellosis	MR Egger	14	0.898955	3.36664	0.793989	2.45703	0.00334708	1803.67	-0.064782	0.233963	0.786576	11.0266	12	0.526641
			Weighted median	14	0.897872	1.1053	0.4166	2.45437	0.281249	21.4186
			Inverse variance weighted	14	-0.00489588	0.823829	0.995258	0.995116	0.197978	5.00186				11.1033	13	0.602167
			Simple mode	14	1.27443	1.91329	0.516996	3.57668	0.0841112	152.092
			Weighted mode	14	1.34932	1.97315	0.506085	3.85479	0.0806157	184.323
			MR-PRESSO	14													-0.00489588	0.761361	-0.00643043	0.994967	12.7631	0.654
	Clostridiales.id.1863	shigellosis	MR Egger	13	5.37384	3.53147	0.156298	215.69	0.212705	218717	-0.408168	0.235735	0.11128	10.1561	11	0.516404
			Weighted median	13	-0.958369	1.24053	0.439791	0.383518	0.0337149	4.36264
			Inverse variance weighted	13	-0.551757	0.912254	0.545293	0.575937	0.0963493	3.44272				13.1541	12	0.357942
			Simple mode	13	-2.32727	2.29516	0.330596	0.0975618	0.00108543	8.76917
			Weighted mode	13	1.85892	2.1702	0.408466	6.41678	0.0912016	451.473
			MR-PRESSO	13													-0.551757	0.912254	-0.604828	0.556558	15.7996	0.336
	Burkholderiales.id.2874	shigellosis	MR Egger	10	-2.84392	4.18075	0.515551	0.0581972	1.60759e-05	210.683	0.322661	0.287287	0.293954	16.6373	8	0.0341151
			Weighted median	10	0.716877	1.44837	0.620632	2.04803	0.119801	35.0116
			Inverse variance weighted	10	1.6178	1.32161	0.220911	5.04198	0.378113	67.2327				19.2607	9	0.0230655
			Simple mode	10	-1.488	2.88995	0.619038	0.225825	0.00078307	65.1243
			Weighted mode	10	-0.824953	2.59041	0.757398	0.438255	0.00273357	70.2627
			MR-PRESSO( Outlier-corrected )	10													NA	NA	NA	NA	23.7624	0.031	NA	NA
	Bifidobacteriales.id.432	shigellosis	MR Egger	11	0.597186	2.44726	0.812685	1.817	0.015004	220.04	-0.0551575	0.177598	0.763196	1.87093	9	0.993348
			Weighted median	11	-0.246868	0.950859	0.795152	0.781244	0.121171	5.03703
			Inverse variance weighted	11	-0.126228	0.750682	0.866464	0.881414	0.202389	3.8386				1.96739	10	0.996584
			Simple mode	11	0.13436	1.36914	0.923765	1.1438	0.0781471	16.7414
			Weighted mode	11	-0.148418	1.16438	0.901099	0.862071	0.0879838	8.44661
			MR-PRESSO	11													-0.126228	0.332967	-0.379101	0.712538	2.32708	1
	Bacteroidales.id.913	shigellosis	MR Egger	13	1.98764	2.11598	0.367722	7.29832	0.115361	461.726	-0.096085	0.145396	0.522309	9.15921	11	0.6072
			Weighted median	13	2.06252	1.19989	0.0856292	7.86578	0.748808	82.6252
			Inverse variance weighted	13	0.713142	0.870606	0.412711	2.04039	0.370372	11.2406				9.59593	12	0.651362
			Simple mode	13	2.46318	1.71638	0.176806	11.7421	0.406192	339.439
			Weighted mode	13	2.3731	1.67675	0.182406	10.7306	0.401185	287.015
			MR-PRESSO	13													0.713142	0.778529	0.916012	0.377702	10.9536	0.681
	Bacillales.id.1674	shigellosis	MR Egger	8	0.264175	1.87968	0.892831	1.30236	0.0327123	51.85	-0.11215	0.283734	0.706318	2.41857	6	0.877467
			Weighted median	8	-0.740318	0.582906	0.204068	0.476962	0.152161	1.49508
			Inverse variance weighted	8	-0.455566	0.466342	0.328622	0.634089	0.25421	1.58164				2.57481	7	0.92136
			Simple mode	8	-0.875945	0.954842	0.389461	0.416468	0.064092	2.7062
			Weighted mode	8	-0.885692	0.839845	0.326647	0.412429	0.0795167	2.13914
			MR-PRESSO	8													-0.455566	0.282831	-1.61073	0.151273	3.3709	0.923
	Actinomycetales.id.420	shigellosis	MR Egger	4	-1.38262	2.07415	0.573637	0.250921	0.00430511	14.6249	0.048527	0.245817	0.86175	1.47417	2	0.478508
			Weighted median	4	-0.912145	1.15584	0.430018	0.401662	0.0416859	3.87019
			Inverse variance weighted	4	-1.01842	0.947907	0.28265	0.361166	0.0563421	2.31516				1.51314	3	0.679242
			Simple mode	4	-1.53566	1.43851	0.364009	0.215313	0.0128406	3.61041
			Weighted mode	4	-0.776421	1.15764	0.550432	0.460049	0.0475775	4.44844
			MR-PRESSO	4													-1.01842	0.6732	-1.5128	0.227534	2.22824	0.758
family	unknownfamily.id.1000006161	shigellosis	MR Egger	12	1.92229	2.04617	0.369633	6.83661	0.12391	377.202	-0.190937	0.234282	0.434061	6.54452	10	0.767631
			Weighted median	12	-0.076447	0.610068	0.900279	0.926402	0.28022	3.06267
			Inverse variance weighted	12	0.300654	0.477075	0.528561	1.35074	0.530247	3.44086				7.20872	11	0.781938
			Simple mode	12	-0.20754	0.937867	0.828921	0.81258	0.129282	5.10734
			Weighted mode	12	-0.177194	0.943862	0.854504	0.837617	0.131709	5.32693
			MR-PRESSO	12													0.300654	0.386207	0.778481	0.452707	8.36636	0.823
	unknownfamily.id.1000005471	shigellosis	MR Egger	12	-4.61795	2.06453	0.0492706	0.00987299	0.000172617	0.564693	0.364711	0.181194	0.0718361	12.8579	10	0.231725
			Weighted median	12	-1.69105	0.913964	0.0642794	0.184326	0.0307329	1.10552
			Inverse variance weighted	12	-0.738238	0.83592	0.377158	0.477956	0.092862	2.46001				18.0672	11	0.0800342
			Simple mode	12	-1.91174	1.50537	0.23031	0.147823	0.00773298	2.82578
			Weighted mode	12	-1.99366	1.25448	0.140315	0.136195	0.01165	1.59221
			MR-PRESSO	12													-0.738238	0.83592	-0.883144	0.396049	21.2781	0.084
	unknownfamily.id.1000001214	shigellosis	MR Egger	9	-0.951176	1.80295	0.614102	0.386286	0.0112774	13.2315	0.133614	0.205103	0.535553	6.40316	7	0.493539
			Weighted median	9	-0.188364	0.793822	0.812434	0.828313	0.174775	3.92563
			Inverse variance weighted	9	0.155699	0.603031	0.796257	1.16847	0.358351	3.81004				6.82755	8	0.555349
			Simple mode	9	-0.3678	1.12657	0.752439	0.692255	0.0760877	6.29823
			Weighted mode	9	-0.416187	0.947696	0.672168	0.659557	0.102934	4.22617
			MR-PRESSO	9													0.155699	0.557092	0.279486	0.786962	8.14209	0.63
	Victivallaceae.id.2255	shigellosis	MR Egger	10	1.02845	2.01072	0.622829	2.79672	0.0543359	143.95	-0.28758	0.300275	0.366247	4.55507	8	0.803899
			Weighted median	10	-0.545243	0.578115	0.34561	0.579701	0.186682	1.80014
			Inverse variance weighted	10	-0.848766	0.448432	0.0583922	0.427943	0.177694	1.03062				5.4723	9	0.791348
			Simple mode	10	-0.399233	0.80165	0.630416	0.670835	0.139392	3.22844
			Weighted mode	10	-0.399233	0.874128	0.658694	0.670835	0.120932	3.72124
			MR-PRESSO	10													-0.848766	0.349672	-2.42732	0.0381496	6.64527	0.816
	Verrucomicrobiaceae.id.4036	shigellosis	MR Egger	11	1.13903	2.53517	0.663846	3.12373	0.0217118	449.418	-0.165368	0.19865	0.426688	7.35695	9	0.600009
			Weighted median	11	-0.700424	1.04103	0.501063	0.496375	0.0645158	3.81903
			Inverse variance weighted	11	-0.877632	0.747249	0.240201	0.415766	0.0961122	1.79854				8.04993	10	0.623959
			Simple mode	11	-0.874852	1.72572	0.623181	0.416924	0.014161	12.2749
			Weighted mode	11	-0.371558	1.6259	0.823844	0.689659	0.0284865	16.6967
			MR-PRESSO	11													-0.877632	0.670442	-1.30903	0.219804	9.86751	0.64
	Veillonellaceae.id.2172	shigellosis	MR Egger	18	0.182475	1.3806	0.896497	1.20018	0.0801789	17.9653	-0.0457144	0.110701	0.685122	21.0694	16	0.175858
			Weighted median	18	-0.619991	0.978991	0.526541	0.537949	0.0789601	3.66501
			Inverse variance weighted	18	-0.310361	0.676933	0.646606	0.733182	0.194534	2.7633				21.294	17	0.213416
			Simple mode	18	-0.340629	1.7201	0.845371	0.711323	0.0244282	20.7129
			Weighted mode	18	-0.551924	1.22309	0.657511	0.575841	0.0523822	6.33026
			MR-PRESSO	18													-0.310361	0.676933	-0.458482	0.652413	24.4421	0.219
	Streptococcaceae.id.1850	shigellosis	MR Egger	12	-0.844037	4.01752	0.837817	0.429971	0.000163552	1130.37	0.17727	0.327022	0.599638	12.5216	10	0.251662
			Weighted median	12	0.256755	1.22156	0.833522	1.29273	0.117949	14.1684
			Inverse variance weighted	12	1.26913	0.939724	0.176843	3.55777	0.563986	22.4433				12.8896	11	0.300605
			Simple mode	12	0.0598297	1.87177	0.975073	1.06166	0.0270833	41.6165
			Weighted mode	12	0.01919	1.83117	0.991826	1.01938	0.0281585	36.9028
			MR-PRESSO	12													1.26913	0.939724	1.35054	0.203973	15.3285	0.321
	Ruminococcaceae.id.2050	shigellosis	MR Egger	10	-3.9993	2.80992	0.192462	0.0183285	7.43492e-05	4.51834	0.298063	0.240594	0.25051	17.0047	8	0.0300598
			Weighted median	10	-2.65086	1.34397	0.0485626	0.0705908	0.00506689	0.983457
			Inverse variance weighted	10	-0.873961	1.27374	0.492625	0.417295	0.0343729	5.06606				20.2671	9	0.016334
			Simple mode	10	-3.41229	2.63981	0.228338	0.0329658	0.000186642	5.82259
			Weighted mode	10	-3.46484	1.84944	0.093781	0.0312781	0.000833615	1.17359
			MR-PRESSO(Outlier-corrected)	9													-1.91218	1.05255	-1.81671	0.106788	26.9518	0.013	54.2951	0.525
	Rikenellaceae.id.967	shigellosis	MR Egger	17	-3.0463	2.42175	0.227662	0.0475346	0.000412642	5.47579	0.166719	0.16651	0.332583	17.7586	15	0.27557
			Weighted median	17	-1.04678	1.09044	0.337077	0.351067	0.0414175	2.97574
			Inverse variance weighted	17	-0.755066	0.792707	0.340835	0.469979	0.0993832	2.22252				18.9455	16	0.271501
			Simple mode	17	-3.11588	2.29112	0.192692	0.0443396	0.000497225	3.95394
			Weighted mode	17	-2.9598	1.91869	0.142469	0.0518293	0.00120602	2.22738
			MR-PRESSO	17													-0.755066	0.792707	-0.952516	0.355004	21.4471	0.254
	Rhodospirillaceae.id.2717	shigellosis	MR Egger	13	0.0800913	2.43381	0.974338	1.08339	0.00918515	127.785	-0.021235	0.238458	0.930642	10.3457	11	0.499589
			Weighted median	13	0.0603888	0.799972	0.939826	1.06225	0.22145	5.09538
			Inverse variance weighted	13	-0.130375	0.581058	0.822465	0.877766	0.281043	2.74148				10.3536	12	0.584971
			Simple mode	13	-0.547886	1.2646	0.672519	0.578171	0.0484851	6.89452
			Weighted mode	13	0.0190348	1.15907	0.987167	1.01922	0.10511	9.88299
			MR-PRESSO	13													-0.130375	0.539727	-0.241557	0.813202	11.7553	0.622
	Prevotellaceae.id.960	shigellosis	MR Egger	16	5.27034	2.51572	0.054842	194.482	1.40427	26934.3	-0.369794	0.173733	0.051536	12.1368	14	0.595319
			Weighted median	16	-0.153173	1.00048	0.87832	0.857981	0.12074	6.09684
			Inverse variance weighted	16	0.124795	0.734009	0.864995	1.13292	0.26878	4.77528				16.6673	15	0.339136
			Simple mode	16	-1.18888	1.82527	0.524678	0.304562	0.00851081	10.8988
			Weighted mode	16	-0.926392	1.84797	0.623436	0.39598	0.0105839	14.815
			MR-PRESSO	16													0.124795	0.734009	0.170019	0.867267	19.1029	0.341
	Porphyromonadaceae.id.943	shigellosis	MR Egger	9	-2.37409	4.91793	0.64401	0.0930993	6.06348e-06	1429.46	0.22212	0.287265	0.464695	6.32201	7	0.502692
			Weighted median	9	1.79089	1.47011	0.223145	5.99481	0.336044	106.943
			Inverse variance weighted	9	1.33023	1.11118	0.231253	3.78191	0.42841	33.3859				6.91989	8	0.5453
			Simple mode	9	2.08575	2.44112	0.417721	8.0506	0.067283	963.278
			Weighted mode	9	2.33415	2.28323	0.336555	10.3207	0.117539	906.219
			MR-PRESSO	9													1.33023	1.03344	1.28718	0.234021	8.76508	0.551
	Peptostreptococcaceae.id.2042	shigellosis	MR Egger	13	-2.67435	1.60523	0.123898	0.0689516	0.00296584	1.60303	0.26852	0.126513	0.0573246	9.4809	11	0.577593
			Weighted median	13	0.90582	0.96592	0.348358	2.47396	0.37255	16.4286
			Inverse variance weighted	13	0.389228	0.758263	0.607731	1.47584	0.333882	6.52359				13.9857	12	0.301619
			Simple mode	13	1.02256	1.57068	0.527296	2.78031	0.127969	60.4059
			Weighted mode	13	0.933583	1.40637	0.519354	2.54361	0.161555	40.0478
			MR-PRESSO	13													0.389228	0.758263	0.513315	0.61705	16.3701	0.327
	Peptococcaceae.id.2024	shigellosis	MR Egger	9	0.699206	2.47666	0.785865	2.01215	0.015685	258.131	0.0385983	0.22862	0.870704	11.0718	7	0.135517
			Weighted median	9	1.26487	1.06393	0.234491	3.54264	0.440243	28.5078
			Inverse variance weighted	9	1.08881	0.842901	0.196447	2.97073	0.56934	15.5008				11.1169	8	0.195163
			Simple mode	9	2.04718	1.89646	0.311843	7.74603	0.18827	318.696
			Weighted mode	9	2.14368	1.85745	0.281769	8.53077	0.223819	325.147
			MR-PRESSO	9													1.08881	0.842901	1.29174	0.232514	14.5812	0.193
	Pasteurellaceae.id.3689	shigellosis	MR Egger	13	-1.22655	1.17619	0.31941	0.293302	0.0292497	2.94109	0.101105	0.138898	0.481876	11.3611	11	0.413528
			Weighted median	13	-0.902106	0.724845	0.213297	0.405714	0.0979986	1.67966
			Inverse variance weighted	13	-0.469628	0.540846	0.385218	0.625235	0.216604	1.80476				11.9083	12	0.45307
			Simple mode	13	-0.954031	1.12281	0.412132	0.385185	0.0426498	3.47874
			Weighted mode	13	-0.828748	0.920248	0.385534	0.436596	0.0719033	2.651
			MR-PRESSO	13													-0.469628	0.538776	-0.871658	0.400498	13.5497	0.507
	Oxalobacteraceae.id.2966	shigellosis	MR Egger	14	0.723478	1.66568	0.671746	2.06159	0.0787676	53.9582	-0.0902301	0.225105	0.695587	10.1645	12	0.601529
			Weighted median	14	0.238604	0.568998	0.674967	1.26948	0.416182	3.87227
			Inverse variance weighted	14	0.0785957	0.431395	0.855434	1.08177	0.464433	2.51967				10.3252	13	0.66715
			Simple mode	14	1.29267	1.08741	0.255795	3.6425	0.432295	30.6916
			Weighted mode	14	1.13021	1.1349	0.337491	3.09632	0.334808	28.6348
			MR-PRESSO	14													0.0785957	0.384461	0.204431	0.841183	12.1503	0.662
	Methanobacteriaceae.id.121	shigellosis	MR Egger	9	-0.760287	2.33627	0.754369	0.467532	0.00479888	45.5495	0.258358	0.373312	0.51119	10.0204	7	0.187422
			Weighted median	9	0.980753	0.711386	0.168002	2.66646	0.66129	10.7517
			Inverse variance weighted	9	0.803326	0.574934	0.162339	2.23296	0.723579	6.89087				10.706	8	0.218921
			Simple mode	9	1.48937	1.13085	0.224298	4.43431	0.483312	40.6841
			Weighted mode	9	1.31001	1.03461	0.241071	3.70622	0.487808	28.1587
			MR-PRESSO	9													0.803326	0.574934	1.39725	0.199875	13.2364	0.25
	Lactobacillaceae.id.1836	shigellosis	MR Egger	9	1.03587	1.54151	0.523147	2.81755	0.137313	57.8138	-0.0678707	0.190341	0.731916	3.90069	7	0.791143
			Weighted median	9	0.840866	0.788104	0.285995	2.31837	0.494693	10.865
			Inverse variance weighted	9	0.527933	0.589142	0.370197	1.69542	0.534307	5.3798				4.02783	8	0.854604
			Simple mode	9	1.52199	1.11923	0.210958	4.58134	0.510841	41.0865
			Weighted mode	9	1.20266	1.02815	0.275777	3.32897	0.443738	24.9742
			MR-PRESSO	9													0.527933	0.418033	1.2629	0.242191	5.05902	0.848
	Lachnospiraceae.id.1987	shigellosis	MR Egger	16	-0.73369	5.14773	0.888695	0.480134	1.99309e-05	11566.4	0.142121	0.306501	0.649998	46.7243	14	2.13349e-05
			Weighted median	16	3.06693	1.36484	0.0246334	21.476	1.47972	311.693
			Inverse variance weighted	16	1.55474	1.42476	0.275171	4.73387	0.290026	77.2675				47.4419	15	3.12746e-05
			Simple mode	16	4.8665	2.89142	0.11305	129.866	0.449028	37559.4
			Weighted mode	16	4.44728	3.08675	0.170199	85.3939	0.201343	36217.5
			MR-PRESSO( Outlier-corrected)	14													1.77582	1.28547	1.38145	0.190423	54.3396	"<0.001"	-12.4492	0.866
	FamilyXIII.id.1957	shigellosis	MR Egger	7	-1.96214	4.39543	0.673975	0.140557	2.5491e-05	775.032	0.144562	0.285944	0.634658	1.67221	5	0.892382
			Weighted median	7	0.0421898	1.49714	0.977518	1.04309	0.055454	19.6206
			Inverse variance weighted	7	0.179821	1.17017	0.87787	1.197	0.120788	11.8622				1.92781	6	0.926217
			Simple mode	7	0.0929883	2.11723	0.966393	1.09745	0.0173047	69.5992
			Weighted mode	7	0.112023	2.15579	0.960244	1.11854	0.0163532	76.5068
			MR-PRESSO	7													0.179821	0.663293	0.271103	0.795397	2.61215	0.931
	FamilyXI.id.1936	shigellosis	MR Egger	8	2.68777	2.91779	0.392495	14.6988	0.0482629	4476.65	-0.393167	0.38575	0.347418	4.69593	6	0.583361
			Weighted median	8	-0.43522	0.584587	0.456579	0.647122	0.205767	2.03515
			Inverse variance weighted	8	-0.249229	0.458185	0.586478	0.779402	0.317502	1.91327				5.73475	7	0.571039
			Simple mode	8	-0.805307	0.981644	0.439046	0.446951	0.065263	3.06092
			Weighted mode	8	-0.832684	1.02393	0.442867	0.434881	0.0584499	3.23561
			MR-PRESSO	8													-0.249229	0.414715	-0.600964	0.566806	7.83348	0.559
	Erysipelotrichaceae.id.2149	shigellosis	MR Egger	13	-2.07728	5.05315	0.688904	0.125271	6.25929e-06	2507.12	0.15495	0.306987	0.623695	18.7888	11	0.0649923
			Weighted median	13	2.23707	1.30291	0.0859819	9.36585	0.728603	120.394
			Inverse variance weighted	13	0.404197	1.13125	0.720866	1.4981	0.163156	13.7556				19.2239	12	0.0832659
			Simple mode	13	2.84207	2.33386	0.246719	17.1513	0.17688	1663.09
			Weighted mode	13	2.93327	2.1527	0.198034	18.7889	0.276368	1277.36
			MR-PRESSO	13													0.404197	1.13125	0.357302	0.727071	22.5194	0.111
	Enterobacteriaceae.id.3469	shigellosis	MR Egger	6	-14.4079	8.14122	0.151484	5.53005e-07	6.49806e-14	4.70624	1.06066	0.625877	0.165383	1.62656	4	0.80401
			Weighted median	6	-0.831759	1.48477	0.575346	0.435283	0.023709	7.99152
			Inverse variance weighted	6	-0.753854	1.1679	0.518616	0.47055	0.047695	4.64235				4.4985	5	0.480084
			Simple mode	6	0.770824	2.51099	0.771232	2.16155	0.0157533	296.591
			Weighted mode	6	-1.54358	2.37464	0.544353	0.213615	0.00203375	22.437
			MR-PRESSO	6													-0.753853	1.10778	-0.68051	0.52641	6.46172	0.505
	Desulfovibrionaceae.id.3169	shigellosis	MR Egger	9	-4.96785	3.96774	0.25076	0.0069581	2.91797e-06	16.592	0.317947	0.266431	0.271603	6.52436	7	0.480021
			Weighted median	9	-0.6965	1.27855	0.585921	0.498327	0.0406619	6.10717
			Inverse variance weighted	9	-0.37507	0.964874	0.69748	0.687241	0.103703	4.55435				7.94846	8	0.438521
			Simple mode	9	-0.256753	2.23898	0.911529	0.773559	0.00960812	62.2801
			Weighted mode	9	0.15028	2.10955	0.944957	1.16216	0.0186028	72.6029
			MR-PRESSO	9													-0.37507	0.96176	-0.389983	0.706727	10.0763	0.452
	Defluviitaleaceae.id.1924	shigellosis	MR Egger	11	-1.43672	2.37128	0.55956	0.237707	0.00227809	24.8034	0.0672585	0.237997	0.783874	7.98241	9	0.53592
			Weighted median	11	-0.98562	0.888582	0.267342	0.373208	0.0653995	2.12974
			Inverse variance weighted	11	-0.793559	0.66595	0.23341	0.452232	0.122601	1.66813				8.06228	10	0.622754
			Simple mode	11	-1.57805	1.45288	0.302899	0.206376	0.0119658	3.55941
			Weighted mode	11	-1.3519	1.23911	0.300853	0.258749	0.02281	2.93516
			MR-PRESSO	11													-0.793559	0.597958	-1.32712	0.213973	9.40916	0.65
	Coriobacteriaceae.id.811	shigellosis	MR Egger	14	0.898955	3.36664	0.793989	2.45703	0.00334708	1803.67	-0.064782	0.233963	0.786576	11.0266	12	0.526641
			Weighted median	14	0.897872	1.1097	0.418449	2.45437	0.278836	21.604
			Inverse variance weighted	14	-0.00489588	0.823829	0.995258	0.995116	0.197978	5.00186				11.1033	13	0.602167
			Simple mode	14	1.27443	2.00414	0.535876	3.57668	0.0703914	181.736
			Weighted mode	14	1.34932	1.83032	0.474095	3.85479	0.10666	139.315
			MR-PRESSO	14													-0.00489588	0.761361	-0.00643043	0.994967	12.7631	0.621
	ClostridialesvadinBB60group.id.11286	shigellosis	MR Egger	15	2.36403	1.62603	0.169697	10.6337	0.439117	257.508	-0.224067	0.148255	0.154616	11.4257	13	0.575199
			Weighted median	15	0.395721	0.840591	0.637808	1.48545	0.285979	7.71587
			Inverse variance weighted	15	0.0772269	0.595482	0.896813	1.08029	0.336244	3.47075				13.71	14	0.471535
			Simple mode	15	0.570445	1.27283	0.660888	1.76905	0.145977	21.4387
			Weighted mode	15	0.490065	1.0857	0.658627	1.63242	0.194387	13.7087
			MR-PRESSO	15													0.0772269	0.589281	0.131053	0.897598	15.4872	0.463
	Clostridiaceae1.id.1869	shigellosis	MR Egger	10	-1.25019	2.53733	0.635448	0.286449	0.00198256	41.3874	0.0880523	0.185851	0.648318	8.28469	8	0.406166
			Weighted median	10	-0.0281792	1.1153	0.979843	0.972214	0.109244	8.65218
			Inverse variance weighted	10	-0.120804	0.854172	0.887531	0.886207	0.166131	4.72739				8.51715	9	0.482983
			Simple mode	10	0.00416495	1.70953	0.998109	1.00417	0.0352069	28.6411
			Weighted mode	10	0.373402	1.6263	0.823534	1.45267	0.0599559	35.1966
			MR-PRESSO	10													-0.120804	0.830943	-0.145382	0.887613	10.2031	0.5
	Christensenellaceae.id.1866	shigellosis	MR Egger	11	-0.450558	1.83401	0.81145	0.637273	0.0175059	23.1988	0.121131	0.155429	0.455789	16.1495	9	0.0638244
			Weighted median	11	0.842879	1.03666	0.416178	2.32305	0.304532	17.7207
			Inverse variance weighted	11	0.773749	0.927609	0.404207	2.16788	0.351915	13.3546				17.2393	10	0.0692331
			Simple mode	11	0.537443	1.61992	0.746911	1.71162	0.0715329	40.9554
			Weighted mode	11	1.36073	1.38176	0.347957	3.89904	0.259887	58.4968
			MR-PRESSO	11													0.773749	0.927609	0.834132	0.423684	22.1767	0.079
	Bifidobacteriaceae.id.433	shigellosis	MR Egger	11	0.597186	2.44726	0.812685	1.817	0.015004	220.04	-0.0551575	0.177598	0.763196	1.87093	9	0.993348
			Weighted median	11	-0.246868	0.970403	0.799189	0.781244	0.116617	5.23372
			Inverse variance weighted	11	-0.126228	0.750682	0.866464	0.881414	0.202389	3.8386				1.96739	10	0.996584
			Simple mode	11	0.13436	1.40738	0.925829	1.1438	0.0725043	18.0443
			Weighted mode	11	-0.148418	1.19645	0.903735	0.862071	0.0826233	8.99463
			MR-PRESSO	11													-0.126228	0.332967	-0.379101	0.712538	2.32708	0.996
	BacteroidalesS24.7group.id.11173	shigellosis	MR Egger	8	2.37715	3.23636	0.490335	10.7742	0.0189467	6126.79	-0.214326	0.319753	0.527617	9.337	6	0.155494
			Weighted median	8	1.12288	0.991626	0.257484	3.07368	0.440119	21.4658
			Inverse variance weighted	8	0.283576	0.813566	0.72742	1.32787	0.269547	6.5415				10.0362	7	0.186534
			Simple mode	8	1.67305	1.62923	0.33864	5.32837	0.21866	129.844
			Weighted mode	8	1.52526	1.35159	0.296301	4.59632	0.32502	64.9995
			MR-PRESSO	8													0.283576	0.813566	0.348559	0.737668	12.814	0.237
	Bacteroidaceae.id.917	shigellosis	MR Egger	8	-1.94715	6.96737	0.78927	0.14268	1.67346e-07	121650	0.116138	0.443548	0.802202	9.55393	6	0.144738
			Weighted median	8	-0.747016	1.38646	0.59003	0.473778	0.0312892	7.17391
			Inverse variance weighted	8	-0.155783	1.22769	0.899026	0.855745	0.077146	9.49238				9.6631	7	0.208483
			Simple mode	8	-1.00731	2.03906	0.636422	0.365199	0.00671195	19.8705
			Weighted mode	8	-0.854498	1.75353	0.640934	0.425497	0.0136855	13.2292
			MR-PRESSO	8													-0.155783	1.22769	-0.126891	0.902594	11.8598	0.246
	Alcaligenaceae.id.2875	shigellosis	MR Egger	11	-5.69763	5.70481	0.344013	0.0033539	4.6722e-08	240.757	0.427054	0.360721	0.266781	16.0676	9	0.0654838
			Weighted median	11	-0.476597	1.44249	0.741098	0.620893	0.0367407	10.4927
			Inverse variance weighted	11	0.903015	1.2323	0.463687	2.46703	0.220405	27.6139				18.5698	10	0.0460792
			Simple mode	11	-2.75845	2.54303	0.303508	0.0633898	0.000433855	9.26178
			Weighted mode	11	-2.72161	2.90009	0.370122	0.0657688	0.000223571	19.3475
			MR-PRESSO	11													0.903015	1.2323	0.73279	0.480511	23.1995	0.046
	Actinomycetaceae.id.421	shigellosis	MR Egger	4	-1.38602	2.0694	0.571977	0.250069	0.00433063	14.44	0.0489254	0.245424	0.860418	1.46992	2	0.479524
			Weighted median	4	-0.914621	1.19092	0.44249	0.400668	0.0388197	4.1354
			Inverse variance weighted	4	-1.01924	0.947249	0.281927	0.360869	0.0563682	2.31028				1.50966	3	0.680042
			Simple mode	4	-1.53381	1.56937	0.400478	0.215712	0.00995405	4.67465
			Weighted mode	4	-0.795921	1.23798	0.566038	0.451165	0.0398609	5.10651
			MR-PRESSO	4													-1.01924	0.67196	-1.51682	0.226586	2.22255	0.751
	Acidaminococcaceae.id.2166	shigellosis	MR Egger	7	0.695541	2.69352	0.806524	2.00479	0.0102164	393.408	-0.0597728	0.26786	0.832249	5.34266	5	0.375507
			Weighted median	7	0.188945	1.12035	0.866074	1.20797	0.134398	10.8573
			Inverse variance weighted	7	0.128361	0.862468	0.881688	1.13696	0.2097	6.16444				5.39587	6	0.49413
			Simple mode	7	0.878788	1.61755	0.606514	2.40798	0.101103	57.3512
			Weighted mode	7	0.663881	1.3826	0.648112	1.94232	0.129249	29.1886
			MR-PRESSO	7													0.128361	0.817896	0.156941	0.88044	6.92174	0.584
genus	unknowngenus.id.2071	shigellosis	MR Egger	15	-1.88478	3.42599	0.591549	0.151862	0.000184156	125.231	0.114499	0.270979	0.679537	10.4013	13	0.660837
			Weighted median	15	-0.206716	0.93122	0.824327	0.813251	0.131085	5.04539
			Inverse variance weighted	15	-0.465992	0.680227	0.493311	0.627512	0.165425	2.38037				10.5798	14	0.718683
			Simple mode	15	0.0935068	1.45297	0.949597	1.09802	0.0636521	18.9411
			Weighted mode	15	-0.0732222	1.41758	0.959535	0.929394	0.0577468	14.9579
			MR-PRESSO	15													-0.465992	0.591329	-0.788041	0.443812	12.2222	0.726
	unknowngenus.id.2041	shigellosis	MR Egger	12	-0.85371	2.15741	0.700629	0.425832	0.00620603	29.2188	0.0191427	0.201295	0.926116	12.2572	10	0.268213
			Weighted median	12	-0.318354	0.850684	0.708231	0.727345	0.137285	3.85352
			Inverse variance weighted	12	-0.658634	0.637388	0.301448	0.517558	0.14839	1.80515				12.2683	11	0.34382
			Simple mode	12	0.382096	1.5838	0.813797	1.46535	0.0657329	32.6664
			Weighted mode	12	-0.0186599	1.54368	0.990572	0.981513	0.0476309	20.2257
			MR-PRESSO	12													-0.658634	0.637388	-1.03333	0.323632	14.7129	0.339
	unknowngenus.id.2001	shigellosis	MR Egger	7	-0.779176	2.26649	0.744996	0.458784	0.00539921	38.984	0.11216	0.255464	0.678954	6.31008	5	0.277205
			Weighted median	7	0.504035	1.06985	0.63755	1.65539	0.203342	13.4764
			Inverse variance weighted	7	0.140268	0.806373	0.861905	1.15058	0.236875	5.58877				6.55335	6	0.364133
			Simple mode	7	0.0411496	1.75373	0.982041	1.04201	0.0335019	32.4096
			Weighted mode	7	0.717303	1.1739	0.563587	2.0489	0.205248	20.4533
			MR-PRESSO	7													0.140268	0.806373	0.17395	0.867626	8.56875	0.428
	unknowngenus.id.1000005472	shigellosis	MR Egger	12	-4.61795	2.06453	0.0492706	0.00987299	0.000172617	0.564693	0.364711	0.181194	0.0718361	12.8579	10	0.231725
			Weighted median	12	-1.69105	0.942291	0.0727147	0.184326	0.0290731	1.16864
			Inverse variance weighted	12	-0.738238	0.83592	0.377158	0.477956	0.092862	2.46001				18.0672	11	0.0800342
			Simple mode	12	-1.91174	1.49088	0.226104	0.147823	0.00795578	2.74664
			Weighted mode	12	-1.99366	1.29454	0.151806	0.136195	0.0107702	1.72227
			MR-PRESSO	12													-0.738238	0.83592	-0.883144	0.396049	21.2781	0.086
	Veillonella.id.2198	shigellosis	MR Egger	5	-6.79078	23.4448	0.790949	0.00112409	1.24222e-23	1.01719e+17	0.439511	1.70706	0.813469	2.44218	3	0.48583
			Weighted median	5	-1.49569	1.31131	0.254033	0.224093	0.0171481	2.92847
			Inverse variance weighted	5	-0.760174	1.01232	0.452699	0.467585	0.0642919	3.40067				2.50847	4	0.643119
			Simple mode	5	-1.6133	1.76352	0.412043	0.199228	0.00628372	6.31663
			Weighted mode	5	-1.60304	1.80661	0.425041	0.201285	0.00583431	6.94435
			MR-PRESSO	5													-0.760174	0.801665	-0.948245	0.396699	3.99678	0.649
	unknowngenus.id.826	shigellosis	MR Egger	13	-2.15725	1.99761	0.303288	0.115642	0.00230525	5.80116	0.222411	0.183362	0.250551	8.09282	11	0.704966
			Weighted median	13	-0.2515	0.95033	0.791283	0.777634	0.120736	5.00855
			Inverse variance weighted	13	0.11393	0.696009	0.869975	1.12067	0.286434	4.38464				9.56409	12	0.654143
			Simple mode	13	-0.330851	1.36673	0.81281	0.718312	0.0493096	10.4639
			Weighted mode	13	-0.381123	1.28234	0.77139	0.683094	0.0553257	8.43402
			MR-PRESSO	13													0.11393	0.621364	0.183355	0.857581	10.9813	0.666
	unknowngenus.id.2755	shigellosis	MR Egger	12	3.03888	1.92239	0.145009	20.8819	0.482386	903.95	-0.277448	0.194878	0.184978	8.33826	10	0.595833
			Weighted median	12	0.050952	0.783743	0.948165	1.05227	0.22646	4.8895
			Inverse variance weighted	12	0.419584	0.557502	0.451682	1.52133	0.510115	4.5371				10.3652	11	0.497868
			Simple mode	12	-0.946799	1.36088	0.501036	0.387981	0.0269404	5.58748
			Weighted mode	12	-0.806544	1.28666	0.543548	0.446398	0.0358505	5.5584
			MR-PRESSO	12													0.419584	0.541176	0.775319	0.454497	13.0521	0.456
	unknowngenus.id.1868	shigellosis	MR Egger	9	-2.68748	2.44483	0.308021	0.0680524	0.000564629	8.20206	0.104672	0.218536	0.64656	6.93428	7	0.435754
			Weighted median	9	-0.839138	1.06051	0.428792	0.432083	0.0540562	3.45373
			Inverse variance weighted	9	-1.5763	0.771419	0.0410154	0.206739	0.0455804	0.937708				7.1637	8	0.519079
			Simple mode	9	-0.627684	1.56382	0.698649	0.533827	0.0249029	11.4433
			Weighted mode	9	-0.605332	1.49045	0.695286	0.545893	0.0294044	10.1345
			MR-PRESSO	9													-1.5763	0.729985	-2.15936	0.0628524	8.86874	0.572
	unknowngenus.id.1000005479	shigellosis	MR Egger	8	2.37715	3.23636	0.490335	10.7742	0.0189467	6126.79	-0.214326	0.319753	0.527617	9.337	6	0.155494
			Weighted median	8	1.12288	0.952834	0.238614	3.07368	0.474887	19.8942
			Inverse variance weighted	8	0.283576	0.813566	0.72742	1.32787	0.269547	6.5415				10.0362	7	0.186534
			Simple mode	8	1.67305	1.65071	0.34455	5.32837	0.209645	135.427
			Weighted mode	8	1.52526	1.28836	0.2751	4.59632	0.367907	57.4224
			MR-PRESSO	8													0.283576	0.813566	0.348559	0.737668	12.814	0.206
	unknowngenus.id.1000001215	shigellosis	MR Egger	9	-0.951176	1.80295	0.614102	0.386286	0.0112774	13.2315	0.133614	0.205103	0.535553	6.40316	7	0.493539
			Weighted median	9	-0.188364	0.774954	0.807955	0.828313	0.18136	3.78311
			Inverse variance weighted	9	0.155699	0.603031	0.796257	1.16847	0.358351	3.81004				6.82755	8	0.555349
			Simple mode	9	-0.3678	1.14755	0.756794	0.692255	0.0730219	6.56266
			Weighted mode	9	-0.416187	1.04601	0.701124	0.659557	0.0848935	5.12425
			MR-PRESSO	9													0.155699	0.557092	0.279486	0.786962	8.14209	0.577
	unknowngenus.id.1000000073	shigellosis	MR Egger	15	2.36403	1.62603	0.169697	10.6337	0.439117	257.508	-0.224067	0.148255	0.154616	11.4257	13	0.575199
			Weighted median	15	0.395721	0.832893	0.634704	1.48545	0.290326	7.60033
			Inverse variance weighted	15	0.0772269	0.595482	0.896813	1.08029	0.336244	3.47075				13.71	14	0.471535
			Simple mode	15	0.570445	1.3169	0.67149	1.76905	0.133897	23.3729
			Weighted mode	15	0.490065	1.19559	0.688087	1.63242	0.156721	17.0035
			MR-PRESSO	15													0.0772269	0.589281	0.131053	0.897598	15.4872	0.481
	unknowngenus.id.959	shigellosis	MR Egger	11	0.571574	2.88807	0.847514	1.77105	0.00616394	508.867	-0.061002	0.324953	0.855256	12.0717	9	0.209295
			Weighted median	11	-0.190771	0.703082	0.786134	0.826322	0.208292	3.27812
			Inverse variance weighted	11	0.0398368	0.535817	0.940734	1.04064	0.364086	2.97439				12.119	10	0.27717
			Simple mode	11	-1.30581	1.27123	0.328531	0.270953	0.0224284	3.27332
			Weighted mode	11	-1.28376	1.24245	0.325828	0.276994	0.0242593	3.16274
			MR-PRESSO	11													0.0398368	0.535817	0.0743478	0.9422	14.6947	0.281
	unknowngenus.id.1000006162	shigellosis	MR Egger	12	1.92229	2.04617	0.369633	6.83661	0.12391	377.202	-0.190937	0.234282	0.434061	6.54452	10	0.767631
			Weighted median	12	-0.076447	0.624392	0.902555	0.926402	0.272462	3.14987
			Inverse variance weighted	12	0.300654	0.477075	0.528561	1.35074	0.530247	3.44086				7.20872	11	0.781938
			Simple mode	12	-0.20754	0.908854	0.823561	0.81258	0.136847	4.82501
			Weighted mode	12	-0.177194	0.904882	0.848321	0.837617	0.142166	4.93511
			MR-PRESSO	12													0.300654	0.386207	0.778481	0.452707	8.36636	0.807
	Turicibacter.id.2162	shigellosis	MR Egger	8	-0.605016	2.97838	0.845742	0.546066	0.00159221	187.279	0.114896	0.307733	0.721715	1.80294	6	0.936901
			Weighted median	8	0.6526	0.938488	0.486821	1.92053	0.305185	12.0859
			Inverse variance weighted	8	0.471152	0.750115	0.529935	1.60184	0.36822	6.96834				1.94234	7	0.962963
			Simple mode	8	0.785121	1.39906	0.592179	2.19267	0.141277	34.0311
			Weighted mode	8	0.585884	1.27386	0.659511	1.79658	0.147951	21.8159
			MR-PRESSO	8													0.471152	0.395131	1.19239	0.271956	2.51944	0.961
	Terrisporobacter.id.11348	shigellosis	MR Egger	5	0.35486	4.23401	0.938485	1.42598	0.000354858	5730.25	-0.22402	0.419945	0.630714	7.52672	3	0.0568758
			Weighted median	5	-2.08406	1.24665	0.0945786	0.124424	0.0108077	1.43244
			Inverse variance weighted	5	-1.77558	1.27421	0.163476	0.169386	0.0139397	2.05827				8.24068	4	0.0831491
			Simple mode	5	-3.41227	1.79505	0.130098	0.0329662	0.000977448	1.11185
			Weighted mode	5	-3.1253	1.99988	0.193147	0.0439236	0.000871703	2.21323
			MR-PRESSO	5													-1.77557	1.27421	-1.39348	0.235913	13.2107	0.137
	Sutterella.id.2896	shigellosis	MR Egger	12	-3.87729	3.42042	0.283419	0.020707	2.53863e-05	16.8902	0.424855	0.228363	0.0924485	10.7768	10	0.37517
			Weighted median	12	0.973642	1.14941	0.396952	2.64757	0.278258	25.1911
			Inverse variance weighted	12	2.31854	0.862816	0.00720598	10.1608	1.87277	55.1279				14.5069	11	0.206202
			Simple mode	12	0.637128	2.21331	0.778804	1.89104	0.0246997	144.781
			Weighted mode	12	0.378161	2.02001	0.854906	1.4596	0.0278464	76.5064
			MR-PRESSO	12													2.31854	0.862816	2.68717	0.0211357	17.5698	0.237
	Subdoligranulum.id.2070	shigellosis	MR Egger	11	-1.25524	2.18059	0.578963	0.285007	0.00396914	20.4651	0.146861	0.159125	0.380121	3.65702	9	0.932504
			Weighted median	11	1.06012	1.12167	0.344596	2.88671	0.320345	26.0129
			Inverse variance weighted	11	0.599373	0.846729	0.479027	1.82098	0.346381	9.57315				4.50882	10	0.921489
			Simple mode	11	1.51493	1.73665	0.403486	4.54912	0.151239	136.833
			Weighted mode	11	1.31937	1.59804	0.42828	3.74105	0.163196	85.7585
			MR-PRESSO	11													0.599373	0.568559	1.0542	0.316598	5.4224	0.906
	Senegalimassilia.id.11160	shigellosis	MR Egger	6	2.27973	3.57891	0.558763	9.77404	0.00878298	10876.9	-0.243091	0.313107	0.480874	3.90772	4	0.418638
			Weighted median	6	0.513372	1.0959	0.639465	1.67092	0.195032	14.3154
			Inverse variance weighted	6	-0.418162	0.856343	0.625329	0.658255	0.122874	3.52637				4.51049	5	0.478481
			Simple mode	6	0.889608	1.61234	0.604872	2.43417	0.103252	57.3859
			Weighted mode	6	0.949112	1.69138	0.598915	2.58341	0.0938555	71.1096
			MR-PRESSO	6													-0.418162	0.813345	-0.514127	0.629072	6.65475	0.497
	LachnospiraceaeNC2004group.id.11316	shigellosis	MR Egger	9	3.35884	2.50605	0.222017	28.7557	0.21161	3907.63	-0.3224	0.288944	0.301348	5.07974	7	0.650233
			Weighted median	9	1.00541	0.826708	0.223925	2.73302	0.540673	13.815
			Inverse variance weighted	9	0.648606	0.616649	0.29288	1.91287	0.571194	6.40602				6.32471	8	0.610909
			Simple mode	9	1.03162	1.29104	0.447325	2.80562	0.223395	35.2358
			Weighted mode	9	0.99142	1.19399	0.430427	2.69506	0.25955	27.9844
			MR-PRESSO	9													0.648606	0.548294	1.18295	0.270788	7.79348	0.636
	Tyzzerella3.id.11335	shigellosis	MR Egger	12	2.70906	3.23631	0.4221	15.0151	0.0264076	8537.46	-0.26092	0.457343	0.580922	13.8318	10	0.180802
			Weighted median	12	0.794104	0.710026	0.26339	2.21246	0.55016	8.89736
			Inverse variance weighted	12	0.893044	0.566103	0.114673	2.44255	0.805319	7.40833				14.282	11	0.217779
			Simple mode	12	0.869695	1.33904	0.52935	2.38618	0.172937	32.9245
			Weighted mode	12	1.05842	1.35866	0.452402	2.88182	0.20098	41.3218
			MR-PRESSO	12													0.893044	0.566103	1.57753	0.142978	17.0713	0.22
	Streptococcus.id.1853	shigellosis	MR Egger	13	-0.314671	3.35398	0.926939	0.730029	0.00101947	522.767	0.0880547	0.253981	0.73536	14.6543	11	0.198875
			Weighted median	13	0.275873	1.21113	0.819816	1.31768	0.122709	14.1496
			Inverse variance weighted	13	0.79912	0.927653	0.388994	2.22358	0.360927	13.699				14.8145	12	0.251741
			Simple mode	13	0.0865975	1.97468	0.965742	1.09046	0.0227368	52.2983
			Weighted mode	13	0.121911	1.89122	0.949664	1.12965	0.02774	46.0028
			MR-PRESSO	13													0.79912	0.927653	0.861443	0.405879	17.5086	0.256
	Ruminococcus2.id.11374	shigellosis	MR Egger	14	-0.182833	1.88698	0.924412	0.832908	0.0206236	33.6378	-0.0300318	0.152352	0.847032	17.1743	12	0.143156
			Weighted median	14	-0.340434	0.976722	0.727429	0.711462	0.104894	4.82563
			Inverse variance weighted	14	-0.519528	0.771802	0.500861	0.594801	0.131039	2.69987				17.2299	13	0.189004
			Simple mode	14	-1.52409	1.75801	0.401692	0.217819	0.00694461	6.83191
			Weighted mode	14	-1.5678	1.38811	0.279119	0.208503	0.0137256	3.16735
			MR-PRESSO	14													-0.519528	0.771802	-0.673136	0.51265	20.2493	0.19
	RuminococcaceaeUCG014.id.11371	shigellosis	MR Egger	10	0.71905	1.78356	0.697395	2.05248	0.0622418	67.6825	-0.163178	0.152093	0.314617	3.33257	8	0.911788
			Weighted median	10	-1.13003	1.02432	0.269942	0.323025	0.0433828	2.40522
			Inverse variance weighted	10	-1.0045	0.774837	0.194839	0.366229	0.0802044	1.67227				4.48365	9	0.876802
			Simple mode	10	-2.21112	1.51911	0.179497	0.109578	0.00557996	2.15186
			Weighted mode	10	-0.769692	1.16844	0.526556	0.463156	0.0468959	4.57424
			MR-PRESSO	10													-1.0045	0.546896	-1.83672	0.0994284	5.43226	0.897
	RuminococcaceaeUCG013.id.11370	shigellosis	MR Egger	11	0.0281952	2.53669	0.991374	1.0286	0.00712806	148.429	0.024323	0.194208	0.903085	9.552	9	0.387954
			Weighted median	11	0.38407	1.16545	0.741743	1.46825	0.149536	14.4163
			Inverse variance weighted	11	0.326139	0.85474	0.702784	1.38561	0.25946	7.39963				9.56865	10	0.479116
			Simple mode	11	-0.19743	1.87813	0.918359	0.820838	0.0206807	32.5799
			Weighted mode	11	0.562479	1.65507	0.740998	1.75502	0.0684632	44.9889
			MR-PRESSO	11													0.326139	0.836102	0.390071	0.704663	11.4565	0.507
	RuminococcaceaeUCG005.id.11363	shigellosis	MR Egger	14	-1.43806	2.15446	0.517095	0.237387	0.00347972	16.1946	0.184826	0.179594	0.323716	15.4979	12	0.215331
			Weighted median	14	0.290566	0.9932	0.769862	1.33718	0.190881	9.36742
			Inverse variance weighted	14	0.626086	0.788408	0.427129	1.87028	0.398841	8.77025				16.8657	13	0.205516
			Simple mode	14	0.237403	1.52623	0.878778	1.26795	0.0636726	25.2496
			Weighted mode	14	0.0773569	1.17967	0.948714	1.08043	0.107015	10.9081
			MR-PRESSO	14													0.626086	0.788408	0.794114	0.441385	19.3834	0.219
	Lachnospira.id.2004	shigellosis	MR Egger	6	-7.85757	7.01632	0.325456	0.000386813	4.12179e-10	363.008	0.362405	0.421707	0.438585	2.7274	4	0.604429
			Weighted median	6	-1.14385	1.61402	0.478514	0.31859	0.0134694	7.53559
			Inverse variance weighted	6	-1.93058	1.28938	0.134315	0.145063	0.0115882	1.81593				3.46593	5	0.62855
			Simple mode	6	-0.44185	2.40698	0.861563	0.642846	0.00574435	71.9405
			Weighted mode	6	-0.538348	2.14834	0.812104	0.583712	0.00865957	39.346
			MR-PRESSO	6													-1.93058	1.07351	-1.79839	0.132031	4.82361	0.641
	Slackia.id.825	shigellosis	MR Egger	6	6.09394	5.09932	0.298077	443.165	0.0202273	9.70943e+06	-0.680763	0.506863	0.250387	2.46795	4	0.650384
			Weighted median	6	-0.496981	0.99288	0.616692	0.608365	0.0868975	4.25913
			Inverse variance weighted	6	-0.673982	0.78154	0.38848	0.509675	0.110162	2.35805				4.27184	5	0.510978
			Simple mode	6	-0.328544	1.5316	0.838623	0.719972	0.0357762	14.4889
			Weighted mode	6	-0.500942	1.55455	0.760306	0.605959	0.0287864	12.7556
			MR-PRESSO	6													-0.673982	0.722393	-0.932985	0.393655	6.33732	0.511
	Ruminococcus1.id.11373	shigellosis	MR Egger	10	-1.05819	2.31268	0.65944	0.347084	0.00373115	32.287	-0.00589599	0.181319	0.974856	3.59434	8	0.891746
			Weighted median	10	-1.11794	1.1036	0.311065	0.326954	0.0375911	2.84374
			Inverse variance weighted	10	-1.1281	0.851761	0.185358	0.323647	0.060959	1.71832				3.5954	9	0.935972
			Simple mode	10	-1.61757	1.72411	0.372632	0.19838	0.00675939	5.82223
			Weighted mode	10	-0.170626	1.70777	0.922605	0.843137	0.0296628	23.9653
			MR-PRESSO	10													-1.1281	0.538357	-2.09546	0.0656	4.6219	0.926
	RuminococcaceaeUCG010.id.11367	shigellosis	MR Egger	6	2.96702	2.98909	0.377083	19.4339	0.0554873	6806.56	-0.220442	0.212807	0.358772	4.87163	4	0.300724
			Weighted median	6	-1.3051	1.39756	0.350387	0.271146	0.0175216	4.19597
			Inverse variance weighted	6	0.0856515	1.1023	0.938065	1.08943	0.125575	9.45135				6.1785	5	0.289235
			Simple mode	6	-1.91535	2.30853	0.444511	0.14729	0.0015963	13.5905
			Weighted mode	6	-1.91535	2.06138	0.395452	0.14729	0.00259115	8.37251
			MR-PRESSO	6													0.0856515	1.1023	0.0777026	0.941078	9.27432	0.332
	RuminococcaceaeUCG009.id.11366	shigellosis	MR Egger	11	-1.69524	2.2809	0.476293	0.183555	0.00210002	16.0439	0.276158	0.223886	0.248641	8.15096	9	0.519008
			Weighted median	11	1.01344	0.817363	0.215015	2.75507	0.55511	13.6737
			Inverse variance weighted	11	1.02088	0.594707	0.0860498	2.77564	0.865244	8.90406				9.67242	10	0.469688
			Simple mode	11	-0.428841	1.40393	0.766281	0.651263	0.0415633	10.2048
			Weighted mode	11	0.917404	1.26867	0.486174	2.50279	0.208214	30.0841
			MR-PRESSO	11													1.02088	0.584885	1.74544	0.1115	11.3896	0.507
	Lachnoclostridium.id.11308	shigellosis	MR Egger	13	1.7628	2.86015	0.550218	5.82871	0.0214272	1585.55	-0.132833	0.19169	0.502704	9.73716	11	0.554174
			Weighted median	13	0.243471	1.14254	0.831252	1.27567	0.13589	11.9754
			Inverse variance weighted	13	-0.131502	0.841225	0.87578	0.876778	0.168587	4.5599				10.2173	12	0.596899
			Simple mode	13	0.487488	1.68374	0.777119	1.62822	0.0600464	44.1509
			Weighted mode	13	0.414505	1.63816	0.804527	1.51362	0.0610366	37.5356
			MR-PRESSO	13													-0.131502	0.776231	-0.16941	0.868296	11.7597	0.626
	Intestinibacter.id.11345	shigellosis	MR Egger	15	1.02555	2.16733	0.643928	2.78862	0.0398584	195.101	-0.0539822	0.173415	0.760517	13.8993	13	0.380977
			Weighted median	15	0.591274	0.930527	0.525156	1.80629	0.291545	11.191
			Inverse variance weighted	15	0.384169	0.65032	0.554696	1.46839	0.410467	5.25299				14.0029	14	0.449498
			Simple mode	15	1.46223	1.73184	0.412683	4.31559	0.144834	128.591
			Weighted mode	15	1.66339	1.60845	0.318598	5.27714	0.22556	123.463
			MR-PRESSO	15													0.384169	0.65032	0.590738	0.564111	16.1025	0.483
	Hungatella.id.11306	shigellosis	MR Egger	5	-0.610205	3.66379	0.878317	0.543239	0.000413341	713.96	0.215726	0.485099	0.68666	0.169286	3	0.982388
			Weighted median	5	0.909905	0.799947	0.255348	2.48409	0.51789	11.915
			Inverse variance weighted	5	0.991122	0.676053	0.142637	2.69426	0.716095	10.1369				0.367048	4	0.985085
			Simple mode	5	0.659307	1.07368	0.572378	1.93345	0.235723	15.8586
			Weighted mode	5	0.755074	1.06112	0.516024	2.12777	0.265875	17.0283
			MR-PRESSO	5													0.991122	0.204792	4.83966	0.00840215	0.549269	0.985
	RuminococcaceaeUCG011.id.11368	shigellosis	MR Egger	8	-2.36075	2.59023	0.39722	0.0943492	0.000588694	15.1212	0.297718	0.340699	0.415804	7.16572	6	0.305794
			Weighted median	8	-0.432592	0.610859	0.47884	0.648825	0.195954	2.14833
			Inverse variance weighted	8	-0.142644	0.507111	0.77849	0.867063	0.320914	2.34268				8.07768	7	0.325794
			Simple mode	8	-0.431014	0.840174	0.623736	0.64985	0.125211	3.37275
			Weighted mode	8	-0.410115	0.818007	0.631498	0.663574	0.133533	3.29754
			MR-PRESSO	8													-0.142644	0.507111	-0.281288	0.786623	10.8466	0.333
	RuminococcaceaeUCG004.id.11362	shigellosis	MR Egger	11	2.40128	3.93825	0.557117	11.0373	0.00490411	24840.8	-0.245882	0.3309	0.476388	9.64132	9	0.380295
			Weighted median	11	-0.113135	0.933743	0.903562	0.89303	0.143235	5.56781
			Inverse variance weighted	11	-0.477316	0.692775	0.490829	0.620446	0.159589	2.41216				10.2328	10	0.42031
			Simple mode	11	-0.264544	1.33985	0.847436	0.767556	0.0555402	10.6075
			Weighted mode	11	-0.183336	1.29432	0.890172	0.832489	0.0658613	10.5227
			MR-PRESSO	11													-0.477316	0.692775	-0.688991	0.506499	12.1039	0.445
	RuminococcaceaeUCG003.id.11361	shigellosis	MR Egger	12	0.968974	2.83508	0.73959	2.63524	0.0101754	682.481	0.00542611	0.208786	0.979777	12.9064	10	0.228954
			Weighted median	12	0.466565	1.10154	0.67189	1.59451	0.184066	13.8127
			Inverse variance weighted	12	1.03915	0.823447	0.206965	2.82682	0.562816	14.1981				12.9072	11	0.299432
			Simple mode	12	0.717172	2.0505	0.733128	2.04863	0.0368162	113.996
			Weighted mode	12	0.474807	1.83281	0.800373	1.6077	0.0442678	58.3881
			MR-PRESSO	12													1.03915	0.823447	1.26196	0.233066	15.8611	0.318
	RuminococcaceaeUCG002.id.11360	shigellosis	MR Egger	20	0.810842	1.58075	0.614225	2.2498	0.101528	49.8544	-0.128484	0.122601	0.308515	14.5499	18	0.692606
			Weighted median	20	-0.617091	0.891385	0.48876	0.539512	0.0940239	3.09573
			Inverse variance weighted	20	-0.717975	0.608781	0.238253	0.487739	0.147905	1.60839				15.6482	19	0.680609
			Simple mode	20	0.281968	1.7265	0.871993	1.32574	0.0449608	39.0913
			Weighted mode	20	0.183026	1.39899	0.897287	1.20085	0.0773821	18.6352
			MR-PRESSO	20													-0.717975	0.55248	-1.29955	0.209303	17.6737	0.65
	LachnospiraceaeFCS020group.id.11314	shigellosis	MR Egger	12	1.96415	2.57214	0.462727	7.12886	0.0460858	1102.74	-0.0985026	0.190384	0.616135	17.0051	10	0.0742517
			Weighted median	12	0.913805	1.12424	0.416323	2.49379	0.27535	22.5858
			Inverse variance weighted	12	0.732225	0.939971	0.435987	2.0797	0.32952	13.1256				17.4603	11	0.0949785
			Simple mode	12	2.52283	2.12981	0.261166	12.4638	0.191741	810.185
			Weighted mode	12	2.56061	2.36837	0.302754	12.9438	0.124757	1342.94
			MR-PRESSO	12													0.732225	0.939971	0.778988	0.45242	21.4798	0.089
	Howardella.id.2000	shigellosis	MR Egger	9	1.11596	2.23903	0.63347	3.0525	0.0379098	245.788	-0.211016	0.347662	0.56304	11.0421	7	0.136793
			Weighted median	9	-0.344257	0.627179	0.583076	0.708747	0.207312	2.42302
			Inverse variance weighted	9	-0.19929	0.540817	0.712502	0.819312	0.283855	2.36484				11.6232	8	0.168823
			Simple mode	9	-0.878791	0.97164	0.392184	0.415285	0.06184	2.78883
			Weighted mode	9	-0.513116	0.802097	0.540239	0.598627	0.124279	2.88347
			MR-PRESSO	9													-0.19929	0.540817	-0.368498	0.722063	14.0022	0.206
	Holdemania.id.2157	shigellosis	MR Egger	14	-1.3333	1.99135	0.515824	0.263606	0.00531967	13.0625	0.13946	0.192493	0.482649	15.5766	12	0.211407
			Weighted median	14	0.128519	0.848807	0.879651	1.13714	0.215425	6.00253
			Inverse variance weighted	14	0.0235548	0.664274	0.971713	1.02383	0.278476	3.76419				16.2579	13	0.235482
			Simple mode	14	0.641782	1.45171	0.665692	1.89986	0.110408	32.6923
			Weighted mode	14	0.442997	1.37533	0.752496	1.55737	0.105121	23.0724
			MR-PRESSO	14													0.0235548	0.664274	0.0354594	0.972252	18.8955	0.228
	RuminococcaceaeNK4A214group.id.11358	shigellosis	MR Egger	13	0.884401	2.58172	0.738384	2.42153	0.0153633	381.676	-0.113678	0.188371	0.558429	5.61289	11	0.897906
			Weighted median	13	0.457559	1.06781	0.668284	1.58021	0.194886	12.813
			Inverse variance weighted	13	-0.60064	0.780851	0.441767	0.54846	0.118706	2.53407				5.97707	12	0.917233
			Simple mode	13	0.730891	1.69516	0.673994	2.07693	0.0748983	57.5933
			Weighted mode	13	0.674348	1.62777	0.685981	1.96275	0.0807751	47.6929
			MR-PRESSO	13													-0.60064	0.551089	-1.08991	0.297154	7.00006	0.925
	Ruminiclostridium9.id.11357	shigellosis	MR Egger	8	-6.63219	5.22366	0.25123	0.00131727	4.71206e-08	36.8248	0.481971	0.334196	0.199344	1.34613	6	0.969053
			Weighted median	8	0.572886	1.40028	0.682449	1.77338	0.113989	27.5893
			Inverse variance weighted	8	0.734126	1.09421	0.502272	2.08366	0.244015	17.7925				3.42601	7	0.842999
			Simple mode	8	0.720802	2.34316	0.767322	2.05608	0.0208212	203.037
			Weighted mode	8	0.494705	2.12628	0.82268	1.64001	0.0254053	105.869
			MR-PRESSO	8													0.734126	0.765502	0.959013	0.369496	4.48644	0.88
	Ruminiclostridium6.id.11356	shigellosis	MR Egger	15	1.42659	1.7464	0.428718	4.16445	0.135829	127.681	-0.0619219	0.151574	0.689537	6.97156	13	0.903611
			Weighted median	15	0.292674	0.970569	0.762996	1.34001	0.199959	8.97991
			Inverse variance weighted	15	0.774887	0.710715	0.275584	2.17035	0.53896	8.73981				7.13845	14	0.929243
			Simple mode	15	-0.336131	1.59004	0.835623	0.714529	0.0316629	16.1246
			Weighted mode	15	-0.178718	1.41613	0.901367	0.836341	0.0521131	13.4221
			MR-PRESSO	15													0.774887	0.507497	1.52688	0.149063
	Ruminiclostridium5.id.11355	shigellosis	MR Egger	11	-4.6209	5.44056	0.41771	0.00984395	2.30184e-07	420.982	0.206693	0.342519	0.561107	17.9709	9	0.0355122
			Weighted median	11	0.538418	1.48017	0.716042	1.71329	0.0941635	31.1732
			Inverse variance weighted	11	-1.43315	1.2597	0.25525	0.238556	0.0201981	2.81754				18.6981	10	0.0442695
			Simple mode	11	1.75418	2.77673	0.541728	5.77868	0.0250166	1334.84
			Weighted mode	11	1.70157	2.94179	0.57578	5.48255	0.0171742	1750.2
			MR-PRESSO	11													-1.43315	1.2597	-1.13769	0.281774	22.8905	0.045
	Romboutsia.id.11347	shigellosis	MR Egger	13	1.56539	2.18095	0.487872	4.78455	0.0665848	343.8	-0.0718564	0.178801	0.695471	8.121	11	0.702426
			Weighted median	13	0.789318	1.01115	0.435031	2.2019	0.303448	15.9775
			Inverse variance weighted	13	0.742578	0.751425	0.323042	2.10135	0.481805	9.16481				8.2825	12	0.762682
			Simple mode	13	0.956746	1.59306	0.559298	2.60321	0.114675	59.0949
			Weighted mode	13	0.988519	1.50667	0.524144	2.68725	0.140218	51.5008
			MR-PRESSO	13													0.742578	0.624275	1.1895	0.257245	9.63392	0.787
	Prevotella9.id.11183	shigellosis	MR Egger	15	0.114124	1.62181	0.944971	1.12089	0.0466713	26.9201	0.0111544	0.159611	0.945349	10.1659	13	0.680313
			Weighted median	15	0.452718	0.77387	0.558544	1.57258	0.34505	7.16712
			Inverse variance weighted	15	0.220546	0.557945	0.692635	1.24676	0.417685	3.72147				10.1708	14	0.749592
			Simple mode	15	0.230096	1.28744	0.860715	1.25872	0.100934	15.6971
			Weighted mode	15	0.506577	1.1599	0.66896	1.6596	0.170874	16.1188
			MR-PRESSO	15													0.220546	0.47556	0.46376	0.649948	11.5749	0.78
	Peptococcus.id.2037	shigellosis	MR Egger	12	0.6643	2.40339	0.787869	1.94313	0.0174861	215.929	-0.0662826	0.313537	0.836819	16.3577	10	0.0898414
			Weighted median	12	0.440894	0.667806	0.509117	1.5541	0.419788	5.75342
			Inverse variance weighted	12	0.17338	0.591907	0.769585	1.18932	0.372784	3.79436				16.4308	11	0.125877
			Simple mode	12	0.070761	1.15548	0.952267	1.07332	0.111472	10.3347
			Weighted mode	12	0.301779	0.969903	0.761509	1.35226	0.202052	9.05021
			MR-PRESSO	12													0.17338	0.591907	0.292917	0.775037	19.2525	0.149
	Roseburia.id.2012	shigellosis	MR Egger	14	2.98319	2.55718	0.266036	19.7508	0.131482	2966.89	-0.207306	0.18239	0.277891	8.14637	12	0.77359
			Weighted median	14	0.898376	1.1223	0.423436	2.45561	0.272167	22.1557
			Inverse variance weighted	14	0.23471	0.83173	0.777794	1.26454	0.247714	6.4553				9.43825	13	0.739098
			Simple mode	14	1.21551	1.92286	0.538256	3.37202	0.0778248	146.104
			Weighted mode	14	1.42041	1.89587	0.467071	4.13882	0.100711	170.089
			MR-PRESSO	14													0.23471	0.70869	0.331189	0.74578	11.1711	0.726
	Prevotella7.id.11182	shigellosis	MR Egger	11	-2.25979	3.03509	0.475532	0.104372	0.000272313	40.004	0.315717	0.423017	0.474502	13.1067	9	0.157836
			Weighted median	11	0.0702088	0.634373	0.911875	1.07273	0.309387	3.71946
			Inverse variance weighted	11	-0.0277752	0.506204	0.956242	0.972607	0.360618	2.62318				13.9179	10	0.176768
			Simple mode	11	-0.966864	1.20669	0.441606	0.380274	0.0357227	4.04808
			Weighted mode	11	0.866477	1.14022	0.464839	2.37852	0.254527	22.2268
			MR-PRESSO	11													-0.0277752	0.506204	-0.0548696	0.957323	16.7872	0.196
	Phascolarctobacterium.id.2168	shigellosis	MR Egger	9	1.4543	3.69714	0.705761	4.28148	0.00305156	6007.11	-0.19508	0.308286	0.546978	5.87986	7	0.553845
			Weighted median	9	-0.78979	1.06293	0.457463	0.45394	0.0565216	3.64572
			Inverse variance weighted	9	-0.827325	0.817362	0.311447	0.437217	0.0880937	2.16995				6.28028	8	0.615868
			Simple mode	9	-0.947497	1.76012	0.605009	0.38771	0.0123102	12.2109
			Weighted mode	9	-0.775258	1.62418	0.6459	0.460585	0.0190888	11.1133
			MR-PRESSO	9													-0.827325	0.724201	-1.1424	0.286325	7.88395	0.654
	Parasutterella.id.2892	shigellosis	MR Egger	14	0.757133	1.68782	0.661723	2.13215	0.0780035	58.2805	-0.031439	0.137218	0.822636	6.22217	12	0.904471
			Weighted median	14	0.507991	0.836704	0.543762	1.66195	0.322405	8.56711
			Inverse variance weighted	14	0.396393	0.608101	0.514495	1.48645	0.451363	4.89528				6.27467	13	0.935582
			Simple mode	14	-0.369946	1.28938	0.778698	0.690772	0.0551809	8.6473
			Weighted mode	14	0.0159808	1.23504	0.989873	1.01611	0.0902934	11.4347
			MR-PRESSO	9													0.396393	0.422473	0.938268	0.365213	7.16361	0.927
	Paraprevotella.id.962	shigellosis	MR Egger	13	-0.00533307	1.96664	0.997885	0.994681	0.0210689	46.9597	0.0368036	0.208208	0.862907	7.68235	11	0.741444
			Weighted median	13	0.153238	0.708176	0.828688	1.1656	0.290896	4.67049
			Inverse variance weighted	13	0.330356	0.511043	0.517999	1.39146	0.511049	3.78862				7.7136	12	0.807092
			Simple mode	13	-0.393918	1.12696	0.732741	0.67441	0.0740694	6.14057
			Weighted mode	13	-0.43247	1.05811	0.689945	0.648904	0.0815639	5.16254
			MR-PRESSO	13													0.330356	0.409728	0.80628	0.435769	9.12927	0.797
	Odoribacter.id.952	shigellosis	MR Egger	7	4.10276	3.25205	0.26275	60.5071	0.103182	35482.1	-0.289438	0.240067	0.281887	1.64159	5	0.896175
			Weighted median	7	1.27086	1.31098	0.332349	3.56392	0.272895	46.5436
			Inverse variance weighted	7	0.386602	1.03705	0.709304	1.47197	0.192818	11.237				3.0952	6	0.796807
			Simple mode	7	1.48612	1.81678	0.444623	4.41989	0.125585	155.556
			Weighted mode	7	1.45744	1.72223	0.429863	4.29497	0.146883	125.588
			MR-PRESSO	7													0.386602	0.744847	0.519036	0.622317	4.14356	0.81
	Lactobacillus.id.1837	shigellosis	MR Egger	8	1.65539	1.53033	0.320926	5.2351	0.260783	105.092	-0.170694	0.177478	0.373303	5.05382	6	0.536929
			Weighted median	8	0.824563	0.764641	0.28087	2.28088	0.509598	10.2089
			Inverse variance weighted	8	0.299753	0.595991	0.615	1.34953	0.419627	4.34009				5.97884	7	0.542222
			Simple mode	8	1.20815	1.20697	0.350175	3.34729	0.314268	35.6521
			Weighted mode	8	1.10144	1.06574	0.335749	3.00851	0.37254	24.2957
			MR-PRESSO	8													0.299753	0.550806	0.544207	0.603194	7.65181	0.586
	Sellimonas.id.14369	shigellosis	MR Egger	9	0.553058	3.17623	0.866697	1.73856	0.0034398	878.714	-0.0920605	0.458864	0.846695	11.4904	7	0.118614
			Weighted median	9	0.457674	0.617489	0.458581	1.58039	0.471138	5.30131
			Inverse variance weighted	9	-0.0748206	0.508743	0.883077	0.92791	0.342338	2.51511				11.5564	8	0.172119
			Simple mode	9	0.845524	0.891928	0.370895	2.3292	0.405492	13.3792
			Weighted mode	9	0.863738	0.947488	0.388618	2.37201	0.370338	15.1927
			MR-PRESSO	9													-0.0748206	0.508743	-0.14707	0.886716	14.4682	0.208
	Parabacteroides.id.954	shigellosis	MR Egger	5	9.16002	10.2836	0.438689	9509.2	1.67721e-05	5.39138e+12	-1.0171	0.891523	0.336755	4.90637	3	0.178783
			Weighted median	5	-2.70839	1.84202	0.141471	0.0666443	0.00180221	2.46445
			Inverse variance weighted	5	-2.42036	1.7094	0.156802	0.0888899	0.00311732	2.53468				7.03501	4	0.13405
			Simple mode	5	-3.16454	2.23884	0.230402	0.0422335	0.000524705	3.39938
			Weighted mode	5	-3.3645	2.2049	0.201728	0.0345793	0.000459164	2.60413
			MR-PRESSO	5													-2.42036	1.7094	-1.41591	0.229738	10.7627	0.182
	Oxalobacter.id.2978	shigellosis	MR Egger	11	3.87943	2.15628	0.105535	48.3964	0.706894	3313.39	-0.513796	0.321216	0.144167	4.95604	9	0.838123
			Weighted median	11	0.946703	0.594135	0.111068	2.5772	0.804285	8.25821
			Inverse variance weighted	11	0.50919	0.458278	0.266528	1.66394	0.67771	4.08538				7.51454	10	0.676138
			Simple mode	11	1.22753	1.11961	0.298606	3.4128	0.38026	30.6296
			Weighted mode	11	1.16222	1.0769	0.305832	3.19701	0.387316	26.3891
			MR-PRESSO	11													0.50919	0.397265	1.28174	0.228854	9.32183	0.672
	Oscillospira.id.2064	shigellosis	MR Egger	7	-1.33377	3.85391	0.743367	0.263481	0.000138113	502.648	0.101606	0.359846	0.788982	0.616443	5	0.987238
			Weighted median	7	-0.262336	1.03595	0.80009	0.769253	0.100983	5.85991
			Inverse variance weighted	7	-0.273342	0.86496	0.751989	0.760832	0.139643	4.14532				0.696171	6	0.994573
			Simple mode	7	0.125724	1.39537	0.93114	1.13397	0.0735933	17.4729
			Weighted mode	7	0.0485678	1.42184	0.973859	1.04977	0.0646847	17.0366
			MR-PRESSO	7													-0.273342	0.294631	-0.927745	0.389336	0.947081	0.992
	Oscillibacter.id.2063	shigellosis	MR Egger	13	-0.566611	2.26529	0.807099	0.567445	0.00669377	48.1035	0.155086	0.212041	0.479829	9.40899	11	0.584196
			Weighted median	13	0.666087	0.808343	0.409931	1.94661	0.399211	9.49191
			Inverse variance weighted	13	1.0325	0.592673	0.0814892	2.80808	0.878853	8.97228				9.94393	12	0.62088
			Simple mode	13	0.63611	1.34031	0.643593	1.88912	0.136572	26.1309
			Weighted mode	13	0.522707	1.2897	0.692394	1.68659	0.134646	21.1263
			MR-PRESSO	13													1.0325	0.539515	1.91376	0.0797998	11.6573	0.632
	Lactococcus.id.1851	shigellosis	MR Egger	8	1.38364	2.47415	0.596238	3.98942	0.0312515	509.269	-0.169541	0.339769	0.635551	4.78034	6	0.572279
			Weighted median	8	-0.157066	0.713102	0.82567	0.854647	0.211243	3.45774
			Inverse variance weighted	8	0.178906	0.540623	0.740701	1.19591	0.414486	3.45052				5.02933	7	0.656383
			Simple mode	8	-0.110703	0.968507	0.912207	0.895204	0.134126	5.97492
			Weighted mode	8	-0.284963	0.938766	0.770294	0.752042	0.11944	4.73517
			MR-PRESSO	8													0.178906	0.458248	0.390412	0.70784	6.4316	0.666
	LachnospiraceaeUCG010.id.11330	shigellosis	MR Egger	10	2.79407	2.67822	0.327327	16.3473	0.0858428	3113.08	-0.283659	0.204933	0.203697	7.65289	8	0.468089
			Weighted median	10	0.236667	1.13995	0.835532	1.26702	0.135655	11.8339
			Inverse variance weighted	10	-0.709749	0.901843	0.431283	0.491768	0.0839644	2.88021				9.56878	9	0.386509
			Simple mode	10	0.814382	1.71806	0.646779	2.25778	0.0778465	65.4824
			Weighted mode	10	0.604247	1.6244	0.718514	1.82987	0.0758065	44.1708
			MR-PRESSO	10													-0.709749	0.901843	-0.786998	0.451508	11.5925	0.421
	LachnospiraceaeUCG004.id.11324	shigellosis	MR Egger	12	-6.74546	3.66248	0.0953213	0.0011762	8.97254e-07	1.54188	0.400289	0.240081	0.126418	13.3854	10	0.202914
			Weighted median	12	-1.01674	1.16741	0.383792	0.361773	0.036704	3.56582
			Inverse variance weighted	12	-0.842449	1.01057	0.404486	0.430654	0.0594173	3.12137				17.1064	11	0.104766
			Simple mode	12	-1.23598	2.02952	0.554893	0.29055	0.00544073	15.5161
			Weighted mode	12	-0.746104	2.09639	0.728648	0.474211	0.00778908	28.8706
			MR-PRESSO	12													-0.842449	1.01057	-0.833637	0.422219	21.0683	0.101
	genus.Olsenella.id.822	shigellosis	MR Egger	10	0.492197	1.40738	0.735573	1.63591	0.103699	25.8073	-0.10439	0.190884	0.599381	4.71374	8	0.787688
			Weighted median	10	-0.238793	0.596307	0.688823	0.787578	0.244741	2.53443
			Inverse variance weighted	10	-0.239077	0.43893	0.585973	0.787354	0.333078	1.86121				5.01281	9	0.83319
			Simple mode	10	-0.681014	0.819173	0.427285	0.506104	0.101612	2.52077
			Weighted mode	10	-0.382528	0.753795	0.624027	0.682135	0.155678	2.98891
			MR-PRESSO	10													-0.239077	0.327578	-0.729832	0.484054	5.88364	0.849
	Methanobrevibacter.id.123	shigellosis	MR Egger	6	0.490862	3.42034	0.892825	1.63372	0.00200322	1332.39	0.0752993	0.487539	0.884736	8.23518	4	0.0833333
			Weighted median	6	0.662208	0.933668	0.478166	1.93907	0.311056	12.0878
			Inverse variance weighted	6	1.0006	0.805487	0.214152	2.71991	0.560932	13.1886				8.28429	5	0.141248
			Simple mode	6	0.642204	1.36014	0.656701	1.90067	0.132169	27.3326
			Weighted mode	6	0.470765	1.29047	0.730181	1.60122	0.127639	20.0872
			MR-PRESSO	6													1.0006	0.805487	1.24223	0.269237	11.6623	0.18
	Marvinbryantia.id.2005	shigellosis	MR Egger	10	5.24094	3.27264	0.147947	188.848	0.309301	115304	-0.366574	0.28192	0.229714	4.73131	8	0.78587
			Weighted median	10	0.386576	1.07968	0.720309	1.47193	0.177355	12.2161
			Inverse variance weighted	10	1.12618	0.834241	0.177032	3.08387	0.60114	15.8204				6.42203	9	0.697049
			Simple mode	10	0.103465	1.63761	0.951004	1.10901	0.0447682	27.4725
			Weighted mode	10	0.334194	1.43532	0.821098	1.39681	0.0838235	23.2762
			MR-PRESSO	10													1.12618	0.704704	1.5981	0.144486	8.0119	0.708
	LachnospiraceaeUCG008.id.11328	shigellosis	MR Egger	10	0.35545	2.96756	0.907612	1.42682	0.00424945	479.079	-0.0255983	0.308443	0.935897	7.90533	8	0.442772
			Weighted median	10	0.280587	0.804343	0.72721	1.32391	0.273644	6.40513
			Inverse variance weighted	10	0.11402	0.586247	0.845791	1.12077	0.355218	3.53624				7.91222	9	0.543016
			Simple mode	10	0.600963	1.33746	0.663817	1.82387	0.132596	25.0877
			Weighted mode	10	0.226882	1.24821	0.859794	1.25468	0.108651	14.4888
			MR-PRESSO	10													0.11402	0.549678	0.207431	0.840291	9.68855	0.564
	LachnospiraceaeUCG001.id.11321	shigellosis	MR Egger	13	0.202598	2.55639	0.938256	1.22458	0.00816476	183.667	0.0471277	0.234068	0.844106	6.57107	11	0.83268
			Weighted median	13	0.224664	0.784917	0.774704	1.2519	0.268804	5.83049
			Inverse variance weighted	13	0.702212	0.614557	0.253192	2.01821	0.605125	6.73113				6.61161	12	0.882177
			Simple mode	13	0.133561	1.27474	0.918286	1.14289	0.0939555	13.9023
			Weighted mode	13	0.116326	1.16321	0.921992	1.12336	0.114915	10.9815
			MR-PRESSO	13													0.702212	0.456168	1.53937	0.149657	7.77279	0.881
	LachnospiraceaeNK4A136group.id.11319	shigellosis	MR Egger	15	-0.876791	1.31744	0.51735	0.416116	0.0314618	5.50358	0.113508	0.0981434	0.268267	7.80973	13	0.855771
			Weighted median	15	0.455005	0.994682	0.647356	1.57618	0.224345	11.0738
			Inverse variance weighted	15	0.440962	0.661414	0.504966	1.5542	0.425109	5.68217				9.14735	14	0.821497
			Simple mode	15	0.648083	1.50314	0.672922	1.91187	0.100453	36.3879
			Weighted mode	15	0.509525	1.09184	0.647919	1.6645	0.195834	14.1475
			MR-PRESSO	15													0.440962	0.534635	0.824792	0.423321	10.5766	0.846
	LachnospiraceaeND3007group.id.11317	shigellosis	MR Egger	3	-11.0255	48.6111	0.85801	1.62805e-05	6.80825e-47	3.89316e+36	0.549289	2.85614	0.879043	2.69144	1	0.100889
			Weighted median	3	-1.66465	2.34028	0.476897	0.189257	0.00192736	18.5841
			Inverse variance weighted	3	-1.69306	2.06941	0.413281	0.183956	0.00318561	10.6227				2.79099	2	0.247711
			Simple mode	3	-2.51366	3.27983	0.52354	0.0809711	0.000130762	50.1392
			Weighted mode	3	-2.08133	3.20356	0.582542	0.124764	0.000233973	66.5288
	Intestinimonas.id.2062	shigellosis	MR Egger	16	-3.56759	1.90971	0.0828148	0.0282238	0.000668408	1.19176	0.161288	0.163611	0.340962	16.9669	14	0.257948
			Weighted median	16	-1.84117	0.935835	0.0491367	0.158632	0.0253392	0.993095
			Inverse variance weighted	16	-1.81064	0.685321	0.00824107	0.163549	0.0426866	0.626623				18.1446	15	0.255139
			Simple mode	16	-2.26005	1.79796	0.227973	0.104346	0.00307625	3.53939
			Weighted mode	16	-2.26005	1.85411	0.24169	0.104346	0.00275567	3.95113
			MR-PRESSO	16													-1.81064	0.685322	-2.64203	0.0184833	20.9233	0.255
	RikenellaceaeRC9gutgroup.id.11191	shigellosis	MR Egger	11	4.33048	2.60129	0.130321	75.9809	0.463914	12444.3	-0.663259	0.360835	0.0992074	7.50342	9	0.584856
			Weighted median	11	-0.534392	0.576925	0.354302	0.586025	0.189159	1.81554
			Inverse variance weighted	11	-0.388962	0.435753	0.372061	0.67776	0.288506	1.5922				10.8821	10	0.366776
			Simple mode	11	-0.859445	0.930053	0.377203	0.423397	0.0684023	2.62075
			Weighted mode	11	-0.706312	0.93922	0.469369	0.493461	0.0783019	3.1098
			MR-PRESSO	11													-0.388962	0.435753	-0.89262	0.393034	13.0829	0.376
	Holdemanella.id.11393	shigellosis	MR Egger	11	4.39675	1.60278	0.0227283	81.1865	3.50888	1878.45	-0.52772	0.17426	0.0142847	4.95956	9	0.837819
			Weighted median	11	0.607301	0.79039	0.442276	1.83547	0.3899	8.64054
			Inverse variance weighted	11	-0.154211	0.662435	0.815922	0.857091	0.233965	3.13981				14.1305	10	0.167123
			Simple mode	11	0.586755	1.40361	0.684758	1.79814	0.114828	28.1579
			Weighted mode	11	0.711296	1.38126	0.61777	2.03663	0.135881	30.5256
			MR-PRESSO	11													-0.154211	0.662435	-0.232794	0.820617	18.1109	0.145
	Haemophilus.id.3698	shigellosis	MR Egger	9	-0.823782	1.43302	0.583384	0.438769	0.0264499	7.27862	0.157079	0.168584	0.382474	6.71545	7	0.459096
			Weighted median	9	-0.0503488	0.798407	0.949717	0.950898	0.198845	4.54728
			Inverse variance weighted	9	0.370131	0.641625	0.56403	1.44792	0.411703	5.09223				7.58363	8	0.475161
			Simple mode	9	-0.364853	1.1871	0.766428	0.694299	0.0677739	7.11263
			Weighted mode	9	-0.313935	1.01723	0.765497	0.730566	0.0994883	5.36472
			MR-PRESSO	9													0.370131	0.624705	0.59249	0.569886	9.26884	0.51
	Gordonibacter.id.821	shigellosis	MR Egger	11	-1.14852	2.00138	0.580115	0.317106	0.00627477	16.0254	0.0298574	0.299108	0.922674	10.7121	9	0.295962
			Weighted median	11	-1.10898	0.607612	0.0679804	0.329897	0.100269	1.0854
			Inverse variance weighted	11	-0.954366	0.447663	0.0330164	0.385056	0.160127	0.92594				10.7239	10	0.379427
			Simple mode	11	-1.42347	1.11583	0.230894	0.240876	0.0270384	2.14588
			Weighted mode	11	-1.18838	1.08112	0.297434	0.304715	0.0366124	2.53606
			MR-PRESSO	11													-0.954366	0.447663	-2.13188	0.0588342	13.0187	0.4
	Fusicatenibacter.id.11305	shigellosis	MR Egger	18	-0.978518	2.73584	0.725268	0.375868	0.00176295	80.1365	0.0537573	0.184494	0.774506	11.351	16	0.787318
			Weighted median	18	-0.544894	0.986861	0.580846	0.579903	0.0838152	4.01225
			Inverse variance weighted	18	-0.210481	0.732766	0.773927	0.810194	0.192684	3.40669				11.4359	17	0.833027
			Simple mode	18	-1.24089	1.81555	0.503514	0.289126	0.00823492	10.1512
			Weighted mode	18	-0.994383	1.57004	0.534934	0.369952	0.017049	8.02767
			MR-PRESSO	18													-0.210481	0.601003	-0.350216	0.730478	12.6156	0.827
	Flavonifractor.id.2059	shigellosis	MR Egger	5	0.0969701	7.40944	0.99038	1.10183	5.43337e-07	2.23439e+06	-0.0247544	0.607505	0.970057	9.17416	3	0.0270627
			Weighted median	5	-0.446818	1.6488	0.786395	0.63966	0.0252615	16.1972
			Inverse variance weighted	5	-0.195314	1.6084	0.903348	0.822576	0.0351621	19.2432				9.17924	4	0.0567721
			Simple mode	5	0.87057	2.24387	0.717796	2.38827	0.0293808	194.135
			Weighted mode	5	0.732766	2.11069	0.74596	2.08083	0.0332342	130.283
			MR-PRESSO	5													-0.195314	1.6084	-0.121433	0.909204	14.3322	0.095
	FamilyXIIIUCG001.id.11294	shigellosis	MR Egger	8	-0.0921273	4.61008	0.984704	0.911989	0.000108594	7658.99	-0.0201866	0.387357	0.96013	16.6501	6	0.010659
			Weighted median	8	0.131986	1.32943	0.920916	1.14109	0.0842731	15.4509
			Inverse variance weighted	8	-0.319323	1.38799	0.818044	0.726641	0.0478451	11.0358				16.6576	7	0.0197424
			Simple mode	8	0.439552	2.48146	0.864419	1.55201	0.0119849	200.982
			Weighted mode	8	0.0857471	2.12833	0.968988	1.08953	0.0168101	70.6169
			MR-PRESSO(Outlier-corrected )	6													-0.409662	1.12207	-0.365096	0.729975	21.8572	0.023	22.0522	0.927
	Erysipelatoclostridium.id.11381	shigellosis	MR Egger	15	0.343844	2.83124	0.905195	1.41036	0.00548694	362.518	-0.0579472	0.227068	0.802563	19.6139	13	0.105264
			Weighted median	15	-0.984618	0.833573	0.237522	0.373582	0.072918	1.91398
			Inverse variance weighted	15	-0.354699	0.698842	0.611767	0.701385	0.178275	2.75945				19.7122	14	0.13948
			Simple mode	15	-2.06249	1.51063	0.193691	0.127137	0.00658261	2.45553
			Weighted mode	15	-1.92036	1.38345	0.186804	0.146554	0.00973596	2.20606
			MR-PRESSO	15													-0.354699	0.698842	-0.507552	0.619669	22.545	0.153
	Faecalibacterium.id.2057	shigellosis	MR Egger	10	-1.05801	1.79642	0.572143	0.347147	0.0102652	11.7397	-0.00831606	0.18519	0.965283	11.5568	8	0.172102
			Weighted median	10	-1.55508	1.02747	0.130154	0.211173	0.0281861	1.58213
			Inverse variance weighted	10	-1.12735	0.86566	0.192815	0.323892	0.0593656	1.76711				11.5597	9	0.239285
			Simple mode	10	-1.90138	1.40043	0.207617	0.149362	0.00959775	2.32439
			Weighted mode	10	-2.08033	1.15394	0.104923	0.124889	0.0130099	1.19888
			MR-PRESSO	10													-1.12735	0.86566	-1.3023	0.225154	13.4879	0.312
	Escherichia.Shigella.id.3504	shigellosis	MR Egger	10	3.5029	3.309	0.320698	33.2115	0.0506532	21775.6	-0.2925	0.246437	0.269308	12.2373	8	0.140925
			Weighted median	10	0.0726495	1.2447	0.953456	1.07535	0.0937651	12.3328
			Inverse variance weighted	10	-0.21653	1.08666	0.842058	0.805309	0.0957154	6.77553				14.3923	9	0.109039
			Simple mode	10	-1.20562	2.18005	0.593715	0.299507	0.00417555	21.4832
			Weighted mode	10	-0.65226	2.10853	0.764102	0.520867	0.0083543	32.4746
			MR-PRESSO	10													-0.21653	1.08666	-0.199262	0.846487	17.6649	0.13
	ErysipelotrichaceaeUCG003.id.11384	shigellosis	MR Egger	15	-0.625726	2.14349	0.774954	0.534873	0.00801084	35.7127	0.138702	0.180056	0.454878	17.7	13	0.169245
			Weighted median	15	0.541857	1.02477	0.596971	1.7192	0.230689	12.8122
			Inverse variance weighted	15	0.902448	0.79995	0.259264	2.46563	0.514041	11.8266				18.508	14	0.184615
			Simple mode	15	1.12748	1.98609	0.579238	3.08785	0.0629602	151.442
			Weighted mode	15	0.792227	2.18638	0.722505	2.20831	0.0304069	160.379
			MR-PRESSO	15													0.902448	0.79995	1.12813	0.278227	21.7857	0.179
	Dorea.id.1997	shigellosis	MR Egger	10	-4.22934	2.86714	0.178419	0.0145621	5.28038e-05	4.01588	0.285624	0.18912	0.169415	8.64587	8	0.373044
			Weighted median	10	-0.135151	1.37584	0.921748	0.873584	0.0589068	12.9552
			Inverse variance weighted	10	-0.190057	1.10423	0.863346	0.826912	0.0949548	7.20114				11.111	9	0.268179
			Simple mode	10	-0.517832	2.15442	0.815439	0.595811	0.00873426	40.6435
			Weighted mode	10	-1.09316	1.95235	0.589199	0.335157	0.00730083	15.386
			MR-PRESSO	10													-0.190057	1.10423	-0.172117	0.867154	13.5464	0.287
	Coprococcus3.id.11303	shigellosis	MR Egger	8	-2.98959	6.13405	0.643286	0.050308	3.02154e-07	8376.17	0.0952585	0.35588	0.797917	4.70219	6	0.582537
			Weighted median	8	-1.52296	1.43656	0.28908	0.218066	0.0130546	3.6426
			Inverse variance weighted	8	-1.37388	1.09121	0.208015	0.253124	0.0298182	2.14875				4.77383	7	0.687541
			Simple mode	8	0.754055	2.39577	0.76213	2.1256	0.0194159	232.705
			Weighted mode	8	0.662942	2.37605	0.7883	1.94049	0.0184238	204.383
			MR-PRESSO	8													-1.37387	0.901138	-1.5246	0.171184	6.29069	0.703
	Coprococcus2.id.11302	shigellosis	MR Egger	8	-1.94278	5.07245	0.714916	0.143304	6.89453e-06	2978.62	0.0919332	0.395368	0.823858	5.31405	6	0.504209
			Weighted median	8	-1.09118	1.15501	0.344794	0.335821	0.0349095	3.23051
			Inverse variance weighted	8	-0.781018	0.875697	0.372457	0.45794	0.0822999	2.5481				5.36812	7	0.615135
			Simple mode	8	-1.15849	1.77905	0.535714	0.313961	0.00960539	10.2621
			Weighted mode	8	-1.23514	1.8425	0.524119	0.290793	0.00785625	10.7635
			MR-PRESSO	8													-0.781018	0.76686	-1.01846	0.342361	7.16467	0.607
	Collinsella.id.815	shigellosis	MR Egger	8	7.56252	4.50078	0.143905	1924.69	0.283933	1.30468e+07	-0.540036	0.330089	0.152949	7.4478	6	0.281411
			Weighted median	8	0.815892	1.51616	0.590487	2.26119	0.115813	44.1488
			Inverse variance weighted	8	0.466875	1.33907	0.727347	1.595	0.115591	22.009				10.7703	7	0.148958
			Simple mode	8	1.87524	2.52771	0.482308	6.52239	0.0460021	924.774
			Weighted mode	8	2.01858	2.4124	0.430369	7.52763	0.0665547	851.407
			MR-PRESSO	8													0.466875	1.33907	0.348656	0.737599	14.183	0.173
	Victivallis.id.2256	shigellosis	MR Egger	10	2.14545	4.27638	0.629394	8.54586	0.00195717	37314.9	-0.298261	0.558318	0.607715	12.5888	8	0.126802
			Weighted median	10	0.368966	0.65071	0.5707	1.44624	0.403966	5.17768
			Inverse variance weighted	10	-0.119351	0.537715	0.824345	0.887496	0.309353	2.54612				13.0379	9	0.160899
			Simple mode	10	0.829901	1.26092	0.526902	2.29309	0.19369	27.1478
			Weighted mode	10	0.70421	1.1272	0.547649	2.02225	0.221995	18.4215
			MR-PRESSO	10													-0.119351	0.537715	-0.22196	0.8293	16.3051	0.154
	FamilyXIIIAD3011group.id.11293	shigellosis	MR Egger	13	-3.08283	4.17223	0.475444	0.0458293	1.28727e-05	163.162	0.232647	0.33641	0.50355	14.2057	11	0.22182
			Weighted median	13	-0.783101	1.11754	0.483468	0.456987	0.051125	4.08483
			Inverse variance weighted	13	-0.261559	0.855096	0.759694	0.76985	0.144057	4.11413				14.8233	12	0.251242
			Simple mode	13	-0.680129	2.03218	0.743644	0.506552	0.00943627	27.1924
			Weighted mode	13	-0.499293	1.85052	0.791888	0.60696	0.0161424	22.8219
			MR-PRESSO	13													-0.261559	0.855096	-0.305883	0.764935	17.4912	0.249
	Dialister.id.2183	shigellosis	MR Egger	11	-6.90327	3.18826	0.0585682	0.00100449	1.94108e-06	0.519819	0.466487	0.234258	0.0776292	5.68732	9	0.770758
			Weighted median	11	-0.323196	1.07977	0.764697	0.723832	0.0871999	6.00841
			Inverse variance weighted	11	-0.745557	0.776536	0.337002	0.47447	0.103564	2.17375				9.65275	10	0.471468
			Simple mode	11	0.557882	1.71411	0.751537	1.74697	0.0607025	50.2764
			Weighted mode	11	0.0646901	1.7494	0.97123	1.06683	0.034592	32.9013
			MR-PRESSO	11													-0.745557	0.762934	-0.977223	0.351507	11.5669	0.509
	Desulfovibrio.id.3173	shigellosis	MR Egger	10	0.630877	2.57523	0.81264	1.87926	0.0120755	292.461	-0.0238343	0.252459	0.927106	11.4749	8	0.176213
			Weighted median	10	0.650142	0.994427	0.51325	1.91581	0.272822	13.4532
			Inverse variance weighted	10	0.401962	0.818319	0.623282	1.49476	0.300609	7.43254				11.4877	9	0.243752
			Simple mode	10	0.236845	1.52568	0.880059	1.26724	0.0637047	25.2086
			Weighted mode	10	0.418071	1.34059	0.762254	1.51903	0.109756	21.0234
			MR-PRESSO	10													0.401962	0.818319	0.491205	0.635037	13.8617	0.303
	DefluviitaleaceaeUCG011.id.11287	shigellosis	MR Egger	9	1.1386	2.83459	0.699899	3.12241	0.012068	807.874	-0.193492	0.2794	0.51092	6.20759	7	0.515731
			Weighted median	9	-0.938339	0.965973	0.331353	0.391277	0.0589157	2.59859
			Inverse variance weighted	9	-0.755712	0.743421	0.309376	0.469676	0.109392	2.01656				6.68718	8	0.570729
			Simple mode	9	-1.14946	1.43372	0.445868	0.316809	0.0190718	5.26264
			Weighted mode	9	-1.07307	1.27105	0.423063	0.341958	0.028316	4.12965
			MR-PRESSO	9													-0.755712	0.67969	-1.11185	0.298497	8.07407	0.623
	Coprobacter.id.949	shigellosis	MR Egger	12	4.598	2.4329	0.0880734	99.2854	0.843248	11690	-0.524198	0.256706	0.0684161	11.4888	10	0.320727
			Weighted median	12	-0.227723	0.817554	0.780597	0.796345	0.160393	3.95382
			Inverse variance weighted	12	-0.217665	0.678624	0.748404	0.804395	0.212722	3.04176				16.2794	11	0.131072
			Simple mode	12	-0.284594	1.333	0.834844	0.752319	0.055173	10.2584
			Weighted mode	12	-0.106459	1.42786	0.941904	0.899012	0.0547457	14.7632
			MR-PRESSO	12													-0.217665	0.678624	-0.320744	0.754415	19.4488	0.147
	Clostridiumsensustricto1.id.1873	shigellosis	MR Egger	6	1.33076	2.83816	0.663569	3.7839	0.0145227	985.9	-0.0662065	0.274179	0.821063	5.10723	4	0.276471
			Weighted median	6	0.733719	1.24444	0.555461	2.08281	0.181702	23.8748
			Inverse variance weighted	6	0.693468	0.940539	0.460934	2.00064	0.31664	12.6407				5.18168	5	0.394112
			Simple mode	6	0.914527	1.71301	0.616303	2.49559	0.0869016	71.6671
			Weighted mode	6	0.642698	1.48634	0.683462	1.9016	0.103258	35.0199
			MR-PRESSO	6													0.693468	0.940539	0.737309	0.494058	6.88958	0.462
	ChristensenellaceaeR.7group.id.11283	shigellosis	MR Egger	8	1.49022	4.02322	0.723806	4.43806	0.0016694	11798.5	0.0469437	0.29893	0.880365	6.3125	6	0.389109
			Weighted median	8	2.19772	1.52757	0.150233	9.00448	0.450991	179.783
			Inverse variance weighted	8	2.09587	1.11674	0.0605477	8.13254	0.911257	72.5791				6.33844	7	0.500833
			Simple mode	8	2.12874	2.39665	0.403911	8.40429	0.0766356	921.663
			Weighted mode	8	2.60755	2.42564	0.318028	13.5658	0.116868	1574.69
			MR-PRESSO	8													2.09587	1.06266	1.97229	0.089189	8.32177	0.535
	Enterorhabdus.id.820	shigellosis	MR Egger	6	-2.7157	2.61007	0.356875	0.0661586	0.000397057	11.0235	0.3216	0.338443	0.395801	5.47659	4	0.241795
			Weighted median	6	-0.640283	1.12682	0.569885	0.527143	0.0579107	4.79842
			Inverse variance weighted	6	-0.420032	0.978239	0.66765	0.657026	0.0965803	4.46968				6.71286	5	0.242886
			Simple mode	6	-0.374335	1.83485	0.846387	0.687747	0.0188613	25.0776
			Weighted mode	6	-1.02624	1.60396	0.550454	0.358352	0.0154523	8.31052
			MR-PRESSO	6													-0.420032	0.978239	-0.429375	0.685523	10.8547	0.251
	Eisenbergiella.id.11304	shigellosis	MR Egger	11	-1.33054	3.93421	0.74297	0.264334	0.000118381	590.232	0.20769	0.41293	0.627065	8.2984	9	0.504377
			Weighted median	11	0.578612	0.729244	0.427521	1.78356	0.427113	7.44788
			Inverse variance weighted	11	0.630322	0.528237	0.232769	1.87822	0.666961	5.2892				8.55138	10	0.575141
			Simple mode	11	0.569048	1.12175	0.622954	1.76658	0.196011	15.9217
			Weighted mode	11	0.583354	1.13663	0.618937	1.79204	0.19312	16.629
			MR-PRESSO	11													0.630322	0.48848	1.29037	0.225959	10.4414	0.57
	Eggerthella.id.819	shigellosis	MR Egger	9	2.0397	2.54665	0.449496	7.68829	0.0522492	1131.3	-0.135872	0.27951	0.641738	3.31943	7	0.853965
			Weighted median	9	0.438551	0.718879	0.54183	1.55046	0.378912	6.34428
			Inverse variance weighted	9	0.832789	0.566664	0.141661	2.29972	0.757393	6.9828				3.55573	8	0.894821
			Simple mode	9	0.183104	1.1004	0.871973	1.20094	0.138944	10.3801
			Weighted mode	9	0.196035	1.13822	0.867534	1.21657	0.130697	11.3242
			MR-PRESSO	9													0.832789	0.377785	2.2044	0.0585909	4.45769	0.908
	Coprococcus1.id.11301	shigellosis	MR Egger	12	3.11922	2.02272	0.154079	22.6287	0.429423	1192.44	-0.329038	0.148409	0.0509439	5.7263	10	0.83771
			Weighted median	12	-1.21451	1.10666	0.272439	0.296854	0.0339264	2.59746
			Inverse variance weighted	12	-0.99954	0.800172	0.211608	0.368049	0.0766982	1.76614				10.6419	11	0.473737
			Simple mode	12	-1.29168	1.82409	0.4936	0.274808	0.00769726	9.81123
			Weighted mode	12	-1.12466	1.53957	0.480352	0.324763	0.0158877	6.63854
			MR-PRESSO	12													-0.99954	0.787038	-1.27	0.230291	12.583	0.501
	CandidatusSoleaferrea.id.11350	shigellosis	MR Egger	9	9.14541	6.326	0.191506	9371.34	0.038637	2.273e+09	-0.82401	0.589259	0.204705	3.44669	7	0.84084
			Weighted median	9	0.0134906	0.815767	0.986806	1.01358	0.204863	5.01481
			Inverse variance weighted	9	0.34044	0.609805	0.576655	1.40557	0.425378	4.64438				5.40216	8	0.713854
			Simple mode	9	-0.564739	1.33058	0.682435	0.568509	0.0418917	7.71518
			Weighted mode	9	-0.579889	1.2953	0.666255	0.559961	0.0442153	7.09157
			MR-PRESSO	9													0.34044	0.501106	0.679378	0.51607	7.09959	0.681
	Butyrivibrio.id.1993	shigellosis	MR Egger	15	-0.87755	1.53385	0.577	0.4158	0.0205704	8.40478	0.00936011	0.218974	0.966554	7.93649	13	0.847713
			Weighted median	15	-0.907891	0.463254	0.0500179	0.403374	0.162696	1.00009
			Inverse variance weighted	15	-0.813662	0.344732	0.0182613	0.443232	0.225522	0.871109				7.93831	14	0.892515
			Simple mode	15	-1.1693	0.756139	0.144307	0.310584	0.0705572	1.36715
			Weighted mode	15	-1.14107	0.759356	0.155138	0.319476	0.0721208	1.41519
			MR-PRESSO	15													-0.813662	0.259586	-3.13446	0.00731406	9.03394	0.895
	Butyricimonas.id.945	shigellosis	MR Egger	13	4.03448	3.05373	0.213268	56.5136	0.142157	22466.7	-0.429421	0.261273	0.128513	15.8821	11	0.145566
			Weighted median	13	-0.273178	1.08048	0.800399	0.760957	0.0915462	6.32529
			Inverse variance weighted	13	-0.781805	0.918047	0.394439	0.457579	0.0756849	2.76646				19.7823	12	0.0713176
			Simple mode	13	0.739994	2.08583	0.728917	2.09592	0.0351466	124.988
			Weighted mode	13	0.506206	1.91718	0.796232	1.65898	0.0387173	71.0852
			MR-PRESSO	13													-0.781805	0.918047	-0.851596	0.411111	22.9134	0.07
	Butyricicoccus.id.2055	shigellosis	MR Egger	8	0.357623	1.98382	0.862875	1.42993	0.0292856	69.8189	-0.0178474	0.169682	0.91966	6.82401	6	0.33743
			Weighted median	8	-0.0358273	1.27039	0.977501	0.964807	0.0799957	11.6363				6.83659	7	0.44609
			Inverse variance weighted	8	0.178018	0.946896	0.850875	1.19485	0.186766	7.64411
			Simple mode	8	-0.67955	1.85499	0.724936	0.506845	0.0133621	19.2254
			Weighted mode	8	-0.354261	1.49133	0.819036	0.701692	0.0377309	13.0496
			MR-PRESSO	8													0.178018	0.935779	0.190236	0.854524	8.42153	0.512
	Blautia.id.1992	shigellosis	MR Egger	12	-3.47799	2.41504	0.180392	0.0308694	0.000271522	3.50956	0.212757	0.168978	0.236597	10.6627	10	0.384395
			Weighted median	12	-0.192291	1.23879	0.876644	0.825066	0.0727799	9.35334
			Inverse variance weighted	12	-0.676149	0.962962	0.482582	0.508572	0.0770305	3.3577				12.353	11	0.337701
			Simple mode	12	1.51718	2.42294	0.543977	4.55934	0.0394868	526.444
			Weighted mode	12	1.47509	2.43718	0.557297	4.37142	0.0368177	519.026
			MR-PRESSO	12													-0.676149	0.962962	-0.702155	0.497171	14.7612	0.373
	Bilophila.id.3170	shigellosis	MR Egger	13	-6.21304	3.81991	0.132125	0.00200313	1.12237e-06	3.57506	0.532794	0.276475	0.0801809	3.56723	11	0.980914
			Weighted median	13	1.0042	0.994989	0.312849	2.72974	0.388301	19.1899
			Inverse variance weighted	13	0.995767	0.773577	0.198016	2.7068	0.594258	12.3293				7.28093	12	0.838504
			Simple mode	13	1.07276	1.59782	0.514689	2.92345	0.127585	66.9868
			Weighted mode	13	1.02721	1.58311	0.528654	2.79326	0.12547	62.1845
			MR-PRESSO	13													0.995768	0.602568	1.65254	0.124329	8.44832	0.854
	Bifidobacterium.id.436	shigellosis	MR Egger	12	-1.22181	1.7204	0.493816	0.294697	0.0101145	8.58634	0.0773879	0.139993	0.592542	4.24553	10	0.935592
			Weighted median	12	-0.245462	0.924255	0.790564	0.782343	0.127837	4.78783
			Inverse variance weighted	12	-0.350195	0.68827	0.610889	0.704551	0.182829	2.71506				4.55112	11	0.950946
			Simple mode	12	0.638622	1.3963	0.656309	1.89387	0.122685	29.2353
			Weighted mode	12	-0.166003	1.11062	0.883889	0.847043	0.0960567	7.46936
			MR-PRESSO	12													-0.350195	0.442712	-0.791022	0.445652	5.29233	0.956
	Barnesiella.id.944	shigellosis	MR Egger	12	-2.63766	3.60402	0.481051	0.0715287	6.11892e-05	83.6153	0.214872	0.267399	0.440333	11.7174	10	0.304412
			Weighted median	12	0.332283	1.14292	0.771258	1.39415	0.148399	13.0974
			Inverse variance weighted	12	0.171611	0.86146	0.842099	1.18722	0.219402	6.4242				12.4741	11	0.329084
			Simple mode	12	1.26323	2.13819	0.566599	3.53682	0.0535246	233.708
			Weighted mode	12	0.457547	2.07304	0.829359	1.58019	0.0271708	91.9003
			MR-PRESSO	12													0.171611	0.86146	0.19921	0.845733	15.2559	0.323
	Bacteroides.id.918	shigellosis	MR Egger	8	-1.94715	6.96737	0.78927	0.14268	1.67346e-07	121650	0.116138	0.443548	0.802202	9.55393	6	0.144738
			Weighted median	8	-0.747016	1.41788	0.598295	0.473778	0.0294206	7.62954
			Inverse variance weighted	8	-0.155783	1.22769	0.899026	0.855745	0.077146	9.49238				9.6631	7	0.208483
			Simple mode	8	-1.00731	1.91864	0.615786	0.365199	0.00849858	15.6932
			Weighted mode	8	-0.854498	1.80524	0.650373	0.425497	0.0123666	14.6401
			MR-PRESSO	8													-0.155783	1.22769	-0.126891	0.902594	11.8598	0.253
	Anaerotruncus.id.2054	shigellosis	MR Egger	13	-1.24952	2.79946	0.664007	0.286641	0.00118684	69.2287	0.010049	0.189695	0.958702	14.6017	11	0.201469
			Weighted median	13	-2.05915	1.1854	0.0823702	0.127562	0.0124936	1.30243
			Inverse variance weighted	13	-1.11018	0.917443	0.226248	0.3295	0.0545647	1.98975				14.6054	12	0.26373
			Simple mode	13	-2.66412	1.92466	0.191499	0.0696608	0.00160208	3.02896
			Weighted mode	13	-2.57421	1.88267	0.196591	0.0762137	0.00190313	3.05209
			MR-PRESSO	13													-1.11018	0.917443	-1.21008	0.249546	17.045	0.274
	Akkermansia.id.4037	shigellosis	MR Egger	11	1.14711	2.53359	0.661439	3.14907	0.0219557	451.665	-0.166002	0.198599	0.424865	7.35382	9	0.600333
			Weighted median	11	-0.701484	1.03963	0.499839	0.495849	0.0646246	3.80453
			Inverse variance weighted	11	-0.876498	0.746975	0.240637	0.416238	0.0962728	1.79962				8.05249	10	0.62371
			Simple mode	11	-0.883925	1.79241	0.632557	0.413158	0.0123136	13.8627
			Weighted mode	11	-0.380636	1.65175	0.822393	0.683426	0.0268343	17.4058
			MR-PRESSO	11													-0.876498	0.670303	-1.30761	0.220267	9.86511	0.616
	Catenibacterium.id.2153	shigellosis	MR Egger	4	-3.65284	8.60938	0.712638	0.0259174	1.21657e-09	552134	0.475146	1.10633	0.709418	1.03154	2	0.59704
			Weighted median	4	0.19808	0.77887	0.799251	1.21906	0.264873	5.61064
			Inverse variance weighted	4	0.0328712	0.687967	0.961891	1.03342	0.268328	3.98002				1.21599	3	0.749171
			Simple mode	4	0.344106	1.07236	0.769351	1.41073	0.172437	11.5413
			Weighted mode	4	0.381259	1.07925	0.747258	1.46413	0.176563	12.1411
			MR-PRESSO	4													0.0328712	0.437999	0.0750487	0.9449	2.1583	0.791
	Anaerostipes.id.1991	shigellosis	MR Egger	13	2.50969	3.14399	0.441618	12.3012	0.0259256	5836.65	-0.163901	0.199685	0.429189	9.86414	11	0.542648
			Weighted median	13	-0.338491	1.22675	0.782606	0.712845	0.0643819	7.89272
			Inverse variance weighted	13	0.028852	0.865655	0.973412	1.02927	0.188656	5.61552				10.5379	12	0.568883
			Simple mode	13	-1.12559	2.13482	0.60763	0.324463	0.00494272	21.2992
			Weighted mode	13	-0.979815	1.87382	0.610565	0.375381	0.00953766	14.7741
			MR-PRESSO	13													0.028852	0.811204	0.0355669	0.972213	12.403	0.566
	Alistipes.id.968	shigellosis	MR Egger	11	2.82292	5.0385	0.588967	16.826	0.000865219	327216	-0.0191923	0.297114	0.949908	9.52292	9	0.390468
			Weighted median	11	1.64668	1.40377	0.240777	5.18974	0.331311	81.2935
			Inverse variance weighted	11	2.50435	1.00281	0.0125129	12.2356	1.71403	87.3442				9.52734	10	0.482892
			Simple mode	11	4.48618	2.47995	0.100569	88.782	0.687619	11463.1
			Weighted mode	11	-0.10581	2.3371	0.96478	0.899595	0.00921862	87.7867
			MR-PRESSO	11													2.50435	0.978822	2.55854	0.0284444	11.4617	0.56
	Ruminococcustorquesgroup.id.14377	shigellosis	MR Egger	7	-8.45174	6.58358	0.255497	0.000213528	5.31369e-10	85.8048	0.592277	0.399725	0.19851	6.94851	5	0.224498
			Weighted median	7	2.70763	1.75114	0.122054	14.9937	0.484514	463.993
			Inverse variance weighted	7	1.05993	1.60015	0.507718	2.88617	0.125386	66.4345				9.99956	6	0.12467
			Simple mode	7	3.50068	2.58817	0.224941	33.138	0.207601	5289.6
			Weighted mode	7	3.50068	2.30802	0.18012	33.138	0.3595	3054.59
			MR-PRESSO	7
	Eubacteriumventriosumgroup.id.11341	shigellosis	MR Egger	15	6.19667	3.29146	0.082318	491.112	0.775239	311118	-0.437883	0.246332	0.0988546	8.57275	13	0.804392	1.05993	1.60015	0.662396	0.532321	13.4201	0.146
			Weighted median	15	0.848325	1.02437	0.407588	2.33573	0.313663	17.3933
			Inverse variance weighted	15	0.495719	0.740455	0.50319	1.64168	0.384592	7.00771				11.7327	14	0.627763
			Simple mode	15	1.58677	2.00357	0.441591	4.88792	0.096306	248.082
			Weighted mode	15	1.71396	1.95634	0.395756	5.55091	0.119975	256.825
			MR-PRESSO	15													0.495719	0.677849	0.731312	0.476652	13.5693	0.621
	Eubacteriumhalliigroup.id.11338	shigellosis	MR Egger	14	-0.456832	1.47649	0.76232	0.633287	0.0350582	11.4396	0.0200492	0.120113	0.870214	10.733	12	0.551932
			Weighted median	14	0.20326	0.970642	0.83413	1.22539	0.18283	8.213
			Inverse variance weighted	14	-0.240773	0.710315	0.734635	0.78602	0.195345	3.16276				10.7608	13	0.630846
			Simple mode	14	0.334194	1.52052	0.829449	1.39681	0.0709332	27.506
			Weighted mode	14	0.536763	1.40744	0.709084	1.71046	0.108412	26.9866
			MR-PRESSO	14													-0.240773	0.646252	-0.372568	0.715474	12.6732	0.615
	Eubacteriumbrachygroup.id.11296	shigellosis	MR Egger	10	-2.86173	2.02776	0.195848	0.0571697	0.00107425	3.04247	0.347184	0.254031	0.208891	8.73138	8	0.365461
			Weighted median	10	-0.702476	0.674314	0.297521	0.495357	0.132109	1.8574
			Inverse variance weighted	10	-0.177026	0.526723	0.736804	0.837758	0.298375	2.3522				10.77	9	0.291804
			Simple mode	10	-1.03933	1.04348	0.345261	0.353691	0.0457506	2.73433
			Weighted mode	10	-1.02301	1.10541	0.378874	0.359509	0.0411873	3.13803
			MR-PRESSO	10													-0.177026	0.526723	-0.336089	0.744507	13.3395	0.296
	Clostridiuminnocuumgroup.id.14397	shigellosis	MR Egger	8	2.1039	2.566	0.443609	8.1981	0.0536401	1252.96	-0.371187	0.346885	0.32574	3.54977	6	0.737337
			Weighted median	8	-0.452939	0.679817	0.50524	0.635757	0.167733	2.4097
			Inverse variance weighted	8	-0.586924	0.510733	0.250482	0.556035	0.204342	1.51303				4.69479	7	0.697152
			Simple mode	8	-0.454161	0.936783	0.642614	0.634981	0.101241	3.9826
			Weighted mode	8	-0.360181	0.954407	0.717068	0.69755	0.10744	4.5288
			MR-PRESSO	8													-0.586924	0.418266	-1.40323	0.203316	6.22815	0.718
	Anaerofilum.id.2053	shigellosis	MR Egger	10	1.3405	2.86977	0.652879	3.82095	0.0137841	1059.17	-0.206897	0.315167	0.529949	8.00298	8	0.433179
			Weighted median	10	-0.372086	0.710884	0.600687	0.689295	0.171115	2.77666
			Inverse variance weighted	10	-0.511307	0.527406	0.332308	0.599711	0.213307	1.68608				8.43409	9	0.49106
			Simple mode	10	-0.164134	1.10943	0.885648	0.848629	0.0964615	7.46589
			Weighted mode	10	-0.164134	1.04063	0.878155	0.848629	0.110387	6.52408
			MR-PRESSO	10													-0.511307	0.510556	-1.00147	0.342762	10.2724	0.496
	Actinomyces.id.423	shigellosis	MR Egger	7	-3.03581	1.78471	0.149682	0.0480358	0.00145341	1.5876	0.302196	0.200336	0.191811	3.70339	5	0.592859
			Weighted median	7	-0.823765	0.973622	0.397506	0.438777	0.0650849	2.95806
			Inverse variance weighted	7	-0.578223	0.728591	0.427418	0.560894	0.134491	2.33921				5.97881	6	0.425568
			Simple mode	7	-0.376973	1.57969	0.819329	0.685935	0.0310184	15.1686
			Weighted mode	7	-0.756743	1.2743	0.574303	0.469192	0.0386051	5.70239
			MR-PRESSO	7													-0.578223	0.727303	-0.795023	0.456888	7.9081	0.451
	Eubacteriumxylanophilumgroup.id.14375	shigellosis	MR Egger	9	2.41097	2.44151	0.356298	11.1448	0.0930711	1334.54	-0.103181	0.199727	0.621342	5.03463	7	0.655737
			Weighted median	9	1.76486	1.06478	0.0974216	5.84076	0.724616	47.0793
			Inverse variance weighted	9	1.22222	0.81617	0.134261	3.39472	0.685592	16.809				5.30152	8	0.724917
			Simple mode	9	1.85994	1.78796	0.328636	6.42332	0.193116	213.649
			Weighted mode	9	1.80713	1.61672	0.296104	6.09293	0.256239	144.879
			MR-PRESSO	9													1.22222	0.66441	1.83956	0.103115	6.63241	0.739
	Eubacteriumrectalegroup.id.14374	shigellosis	MR Egger	8	-3.96774	4.94111	0.452599	0.0189161	1.17725e-06	303.943	0.283478	0.312983	0.399987	9.81925	6	0.132473
			Weighted median	8	0.614071	1.54371	0.690787	1.84794	0.0896708	38.0824
			Inverse variance weighted	8	0.336606	1.33522	0.800966	1.40019	0.10224	19.1757				11.1618	7	0.131716
			Simple mode	8	1.75499	2.92436	0.567334	5.78336	0.0187462	1784.21
			Weighted mode	8	2.09152	2.65815	0.457187	8.09721	0.0442254	1482.51
			MR-PRESSO	8													0.336606	1.33522	0.252097	0.808208	14.6161	0.137
	Eubacteriumoxidoreducensgroup.id.11339	shigellosis	MR Egger	5	-0.825411	2.83538	0.789933	0.438055	0.00169044	113.516	0.0312337	0.305499	0.925018	2.35948	3	0.501222
			Weighted median	5	-0.330901	1.02211	0.746134	0.718276	0.0968836	5.32516
			Inverse variance weighted	5	-0.546205	0.762505	0.473787	0.579143	0.129936	2.58133				2.36993	4	0.668067
			Simple mode	5	-0.348806	1.34079	0.80759	0.70553	0.0509584	9.76822
			Weighted mode	5	-0.243922	1.3189	0.862272	0.783549	0.0590736	10.3929
			MR-PRESSO	5													-0.546205	0.586923	-0.930626	0.404727	3.70097	0.679
	Eubacteriumeligensgroup.id.14372	shigellosis	MR Egger	6	-5.67555	4.3618	0.26308	0.00342878	6.64208e-07	17.7	0.525005	0.343095	0.20071	4.17185	4	0.383247
			Weighted median	6	0.967171	1.58644	0.542094	2.63049	0.11739	58.9442
			Inverse variance weighted	6	0.756038	1.313	0.564744	2.12982	0.16244	27.925				6.61398	5	0.250968
			Simple mode	6	0.784513	2.53063	0.76906	2.19134	0.0153671	312.484
			Weighted mode	6	0.618052	2.31865	0.800455	1.85531	0.0197124	174.62
			MR-PRESSO	6													0.756038	1.313	0.575809	0.589689	9.5456	0.286
	Eubacteriumcoprostanoligenesgroup.id.11375	shigellosis	MR Egger	13	-3.6148	3.505	0.324531	0.0269224	2.79639e-05	25.9198	0.204058	0.220061	0.373679	12.3414	11	0.338534
			Weighted median	13	-1.79322	1.18895	0.131492	0.166423	0.0161868	1.71106
			Inverse variance weighted	13	-0.476816	0.907418	0.59926	0.620756	0.104836	3.67562				13.3061	12	0.347188
			Simple mode	13	-2.09984	2.23023	0.365	0.122476	0.00154753	9.6931
			Weighted mode	13	-1.8767	1.98541	0.363177	0.153094	0.0031257	7.49843
			MR-PRESSO	13													-0.476816	0.907418	-0.525465	0.608833	15.3686	0.375
	Alloprevotella.id.961	shigellosis	MR Egger	5	3.18905	5.03285	0.571322	24.2653	0.00126164	466696	-0.410213	0.695492	0.596791	1.42907	3	0.698734
			Weighted median	5	0.666795	0.74793	0.37265	1.94798	0.449712	8.43794
			Inverse variance weighted	5	0.240368	0.580025	0.678574	1.27172	0.408003	3.96386				1.77696	4	0.776695
			Simple mode	5	0.858474	0.955823	0.41988	2.35956	0.362425	15.3618
			Weighted mode	5	0.858474	1.0187	0.446829	2.35956	0.320401	17.3767
			MR-PRESSO	5													0.240368	0.386595	0.621758	0.567784	2.80669	0.774
	Allisonella.id.2174	shigellosis	MR Egger	8	-7.9439	3.09196	0.0423797	0.000354819	8.28095e-07	0.152031	1.20458	0.439239	0.0336277	0.493169	6	0.997921
			Weighted median	8	0.0251068	0.614814	0.967426	1.02542	0.307301	3.42171
			Inverse variance weighted	8	0.442624	0.488405	0.364796	1.55679	0.59771	4.05479				8.01403	7	0.331358
			Simple mode	8	-0.0156263	0.823495	0.98539	0.984495	0.195993	4.94523
			Weighted mode	8	-0.0870985	0.821719	0.91856	0.916587	0.18311	4.58813
			MR-PRESSO	8													0.442624	0.488405	0.906264	0.39492	10.3907	0.362
	Adlercreutzia.id.812	shigellosis	MR Egger	8	-2.91106	3.56338	0.445182	0.054418	5.04116e-05	58.7428	0.191822	0.312557	0.561933	6.40245	6	0.379648
			Weighted median	8	-1.22102	1.06727	0.252601	0.294929	0.0364113	2.38891
			Inverse variance weighted	8	-0.782697	0.79283	0.323535	0.457171	0.0966515	2.16247				6.80437	7	0.44953
			Simple mode	8	-1.72153	1.54789	0.302793	0.178793	0.00860525	3.71482
			Weighted mode	8	-1.72153	1.54954	0.30327	0.178793	0.00857738	3.72689
			MR-PRESSO	8													-0.782697	0.781673	-1.00131	0.350026	8.65727	0.478
	Ruminococcusgnavusgroup.id.14376	shigellosis	MR Egger	11	1.29116	3.31397	0.705884	3.63699	0.0054933	2407.97	-0.207915	0.363957	0.581805	13.8579	9	0.127471
			Weighted median	11	-0.732235	0.830449	0.377921	0.480833	0.0944283	2.44842
			Inverse variance weighted	11	-0.560214	0.66861	0.402099	0.571087	0.154017	2.11755				14.3604	10	0.157179
			Simple mode	11	0.843972	1.55918	0.600157	2.32559	0.109479	49.4009
			Weighted mode	11	-1.26894	1.46284	0.406031	0.281131	0.0159851	4.94425
			MR-PRESSO	11													-0.560214	0.66861	-0.837879	0.421673	17.2918	0.172
	Ruminococcusgauvreauiigroup.id.11342	shigellosis	MR Egger	12	-1.88131	3.22651	0.572753	0.15239	0.000273211	84.9992	0.175741	0.235194	0.472138	6.68227	10	0.755061
			Weighted median	12	-0.0998619	1.02397	0.92231	0.904962	0.121621	6.73368
			Inverse variance weighted	12	0.463381	0.750904	0.537171	1.58944	0.364805	6.92511				7.2406	11	0.779278
			Simple mode	12	0.462588	1.46531	0.758144	1.58818	0.0898673	28.0671
			Weighted mode	12	-0.62766	1.46851	0.677326	0.53384	0.0300184	9.49369
			MR-PRESSO	12													0.463381	0.609222	0.76061	0.462882	8.78647	0.77
	Eubacteriumruminantiumgroup.id.11340	shigellosis	MR Egger	18	-1.66264	1.54875	0.298956	0.189638	0.0091118	3.94683	0.153721	0.14872	0.31668	12.0972	16	0.73726
			Weighted median	18	0.0187696	0.644385	0.976763	1.01895	0.288164	3.60299
			Inverse variance weighted	18	-0.134957	0.46283	0.7706	0.873754	0.352712	2.1645				13.1656	17	0.72503
			Simple mode	18	0.761478	1.21959	0.540674	2.14144	0.19614	23.38
			Weighted mode	18	0.443167	1.0911	0.689688	1.55763	0.183528	13.2199
			MR-PRESSO	18													-0.134957	0.407303	-0.331342	0.744436	14.9099	0.736
	Eubacteriumnodatumgroup.id.11297	shigellosis	MR Egger	11	2.009	1.85964	0.308097	7.45589	0.19478	285.401	-0.360414	0.269997	0.214698	6.20206	9	0.719537
			Weighted median	11	-0.294518	0.560649	0.599363	0.74489	0.248232	2.23525
			Inverse variance weighted	11	-0.410146	0.417079	0.325422	0.663553	0.292988	1.5028				7.98396	10	0.630404
			Simple mode	11	-0.50477	1.00229	0.62544	0.603644	0.0846468	4.30479
			Weighted mode	11	-0.378624	0.86109	0.669503	0.684803	0.126646	3.70289
			MR-PRESSO	11													-0.410147	0.372673	-1.10055	0.296877	9.74273	0.646
	Eubacteriumfissicatenagroup.id.14373	shigellosis	MR Egger	9	1.67446	2.76672	0.564134	5.33591	0.0235573	1208.63	-0.245082	0.356912	0.514384	7.55996	7	0.372989
			Weighted median	9	-0.103025	0.65871	0.875714	0.902104	0.248057	3.28067
			Inverse variance weighted	9	-0.189899	0.514329	0.711967	0.827043	0.301802	2.26639				8.0692	8	0.42674
			Simple mode	9	-0.218046	1.21755	0.862322	0.804088	0.0739445	8.74382
			Weighted mode	9	-0.160971	1.16775	0.893768	0.851317	0.0863136	8.39659
			MR-PRESSO	9													-0.189899	0.514329	-0.369216	0.721548	10.3055	0.444

## Sheet: S4
Table S5: Results of a Mendelian randomization analysis of the gut microbiota in patients with shigellosis.
Results with a P-value < 0.05 have been bolded
Abbreviations: nsnp - number of variants in instrument; SE - standard error; OR - odds ratio; LL - lower 95% confidence interval; UL - upper 95% confidence interval
Outcome	Exposure	Method	Nsnp	Beta	SE	P	LL	UL
phylum.Verrucomicrobia.id.3982	Shigellosis	Wald ratio	1	-0.00902133	0.0292013	0.75737	-0.066256	0.0482133
class.Actinobacteria.id.419	Shigellosis	Wald ratio	1	-0.0240197	0.0255877	0.347875	-0.0741715	0.0261322
genus.Tyzzerella3.id.11335	Shigellosis	Wald ratio	1	0.0815473	0.0466136	0.0802163	-0.00981532	0.17291
genus.Streptococcus.id.1853	Shigellosis	Wald ratio	1	0.0290944	0.0257144	0.257868	-0.0213059	0.0794948
genus.Ruminococcus2.id.11374	Shigellosis	Wald ratio	1	-0.0228415	0.0265349	0.389342	-0.0748498	0.0291668
genus.RuminococcaceaeUCG014.id.11371	Shigellosis	Wald ratio	1	-0.0442854	0.0273435	0.105319	-0.0978786	0.00930782
genus.RuminococcaceaeUCG013.id.11370	Shigellosis	Wald ratio	1	-0.026047	0.0253687	0.304544	-0.0757696	0.0236757
genus.RuminococcaceaeUCG005.id.11363	Shigellosis	Wald ratio	1	-0.0117118	0.0257976	0.649836	-0.0622751	0.0388514
genus.Lachnospira.id.2004	Shigellosis	Wald ratio	1	0.00603607	0.0257908	0.814954	-0.0445138	0.0565859
genus.Slackia.id.825	Shigellosis	Wald ratio	1	-0.0503209	0.0409883	0.219563	-0.130658	0.0300161
genus.Ruminococcus1.id.11373	Shigellosis	Wald ratio	1	0.000914544	0.0255761	0.971476	-0.0492146	0.0510437
genus.RuminococcaceaeUCG010.id.11367	Shigellosis	Wald ratio	1	0.0120642	0.0289336	0.676706	-0.0446456	0.0687741
class.Alphaproteobacteria.id.2379	Shigellosis	Wald ratio	1	0.0338151	0.0335224	0.313104	-0.0318889	0.099519
genus.RuminococcaceaeUCG009.id.11366	Shigellosis	Wald ratio	1	0.00322212	0.0377445	0.93197	-0.070757	0.0772013
genus.Lachnoclostridium.id.11308	Shigellosis	Wald ratio	1	0.00509557	0.0246759	0.8364	-0.0432691	0.0534603
genus.Intestinibacter.id.11345	Shigellosis	Wald ratio	1	0.012006	0.0296484	0.685519	-0.046105	0.0701169
genus.Hungatella.id.11306	Shigellosis	Wald ratio	1	0.0017371	0.0537275	0.974208	-0.103569	0.107043
genus.RuminococcaceaeUCG011.id.11368	Shigellosis	Wald ratio	1	0.0346787	0.0521588	0.506135	-0.0675525	0.13691
genus.RuminococcaceaeUCG004.id.11362	Shigellosis	Wald ratio	1	-0.0396027	0.034087	0.245311	-0.106413	0.0272078
genus.RuminococcaceaeUCG003.id.11361	Shigellosis	Wald ratio	1	0.039601	0.0275932	0.151238	-0.0144817	0.0936837
genus.RuminococcaceaeUCG002.id.11360	Shigellosis	Wald ratio	1	-0.0540446	0.0251804	0.0318492	-0.103398	-0.00469105
genus.LachnospiraceaeFCS020group.id.11314	Shigellosis	Wald ratio	1	0.04643	0.027884	0.0958908	-0.00822272	0.101083
genus.Howardella.id.2000	Shigellosis	Wald ratio	1	0.0462913	0.0531604	0.383871	-0.0579031	0.150486
class.Bacilli.id.1673	Shigellosis	Wald ratio	1	0.0530909	0.0250683	0.0341878	0.00395702	0.102225
genus.Holdemania.id.2157	Shigellosis	Wald ratio	1	0.023586	0.0341192	0.489387	-0.0432875	0.0904596
genus.RuminococcaceaeNK4A214group.id.11358	Shigellosis	Wald ratio	1	-0.031521	0.0266209	0.236386	-0.0836981	0.0206561
genus.Ruminiclostridium9.id.11357	Shigellosis	Wald ratio	1	0.044581	0.0255148	0.0805915	-0.00542791	0.09459
genus.Ruminiclostridium6.id.11356	Shigellosis	Wald ratio	1	0.0117319	0.0283326	0.678816	-0.0437999	0.0672637
genus.Ruminiclostridium5.id.11355	Shigellosis	Wald ratio	1	-0.00991664	0.0249712	0.691276	-0.0588601	0.0390268
genus.Romboutsia.id.11347	Shigellosis	Wald ratio	1	0.0217412	0.0276897	0.432352	-0.0325306	0.0760131
genus.Prevotella9.id.11183	Shigellosis	Wald ratio	1	-0.0123964	0.0336738	0.712774	-0.0783972	0.0536043
genus.Peptococcus.id.2037	Shigellosis	Wald ratio	1	-0.00830455	0.0430886	0.847169	-0.0927582	0.0761491
genus.Roseburia.id.2012	Shigellosis	Wald ratio	1	0.0596879	0.0246763	0.0155704	0.0113223	0.108053
genus.Prevotella7.id.11182	Shigellosis	Wald ratio	1	-0.0783985	0.0546391	0.151332	-0.185491	0.0286942
class.Bacteroidia.id.912	Shigellosis	Wald ratio	1	-0.0215536	0.024369	0.376444	-0.0693168	0.0262097
genus.Phascolarctobacterium.id.2168	Shigellosis	Wald ratio	1	-0.00821685	0.0315872	0.794762	-0.0701278	0.0536941
genus.Parasutterella.id.2892	Shigellosis	Wald ratio	1	0.0178327	0.0310123	0.565277	-0.0429513	0.0786167
genus.Paraprevotella.id.962	Shigellosis	Wald ratio	1	-0.0171082	0.0392846	0.663203	-0.0941061	0.0598896
genus.Odoribacter.id.952	Shigellosis	Wald ratio	1	0.0159007	0.0273632	0.561175	-0.0377312	0.0695325
genus.Lactobacillus.id.1837	Shigellosis	Wald ratio	1	0.00273057	0.0400015	0.945577	-0.0756723	0.0811335
genus.Parabacteroides.id.954	Shigellosis	Wald ratio	1	-0.00957355	0.0251388	0.703332	-0.0588457	0.0396986
genus.Oxalobacter.id.2978	Shigellosis	Wald ratio	1	-0.0284669	0.0482452	0.55516	-0.123028	0.0660937
genus.Oscillospira.id.2064	Shigellosis	Wald ratio	1	-0.000279712	0.0330581	0.993249	-0.0650736	0.0645142
genus.Oscillibacter.id.2063	Shigellosis	Wald ratio	1	-0.0584499	0.0346383	0.0915199	-0.126341	0.00944123
class.Betaproteobacteria.id.2867	Shigellosis	Wald ratio	1	0.00156713	0.0252237	0.95046	-0.0478713	0.0510055
genus.Lactococcus.id.1851	Shigellosis	Wald ratio	1	-0.0367017	0.0532618	0.490772	-0.141095	0.0676915
genus.LachnospiraceaeUCG010.id.11330	Shigellosis	Wald ratio	1	0.00100454	0.0291835	0.972541	-0.0561951	0.0582041
genus.LachnospiraceaeUCG004.id.11324	Shigellosis	Wald ratio	1	0.00680859	0.0278469	0.806843	-0.0477712	0.0613884
genus.Olsenella.id.822	Shigellosis	Wald ratio	1	-0.027944	0.0518842	0.590174	-0.129637	0.073749
genus.Methanobrevibacter.id.123	Shigellosis	Wald ratio	1	-0.0224359	0.0567314	0.692491	-0.133629	0.0887576
genus.Marvinbryantia.id.2005	Shigellosis	Wald ratio	1	0.020459	0.0298345	0.492872	-0.0380167	0.0789346
genus.LachnospiraceaeUCG008.id.11328	Shigellosis	Wald ratio	1	0.0198251	0.0392052	0.613085	-0.0570171	0.0966672
genus.LachnospiraceaeUCG001.id.11321	Shigellosis	Wald ratio	1	0.0720006	0.0322693	0.025665	0.00875281	0.135248
genus.LachnospiraceaeNK4A136group.id.11319	Shigellosis	Wald ratio	1	-0.0241754	0.0251832	0.337065	-0.0735345	0.0251837
genus.LachnospiraceaeND3007group.id.11317	Shigellosis	Wald ratio	1	0.00845742	0.0264897	0.74952	-0.0434624	0.0603772
class.Clostridia.id.1859	Shigellosis	Wald ratio	1	0.00498182	0.0243721	0.838036	-0.0427874	0.0527511
genus.Intestinimonas.id.2062	Shigellosis	Wald ratio	1	0.0180713	0.0299622	0.546417	-0.0406546	0.0767973
genus.RikenellaceaeRC9gutgroup.id.11191	Shigellosis	Wald ratio	1	-0.0132834	0.056361	0.813678	-0.123751	0.0971843
genus.Holdemanella.id.11393	Shigellosis	Wald ratio	1	-9.5012e-05	0.0373908	0.997973	-0.073381	0.073191
genus.Haemophilus.id.3698	Shigellosis	Wald ratio	1	-0.019854	0.0349854	0.57038	-0.0884254	0.0487174
genus.Gordonibacter.id.821	Shigellosis	Wald ratio	1	0.0601699	0.0549289	0.273336	-0.0474908	0.167831
genus.Fusicatenibacter.id.11305	Shigellosis	Wald ratio	1	-0.00964236	0.0249836	0.699535	-0.0586102	0.0393255
genus.Flavonifractor.id.2059	Shigellosis	Wald ratio	1	0.0337171	0.0323078	0.296661	-0.0296062	0.0970404
genus.FamilyXIIIUCG001.id.11294	Shigellosis	Wald ratio	1	-0.0233469	0.0289362	0.419758	-0.0800618	0.033368
genus.Erysipelatoclostridium.id.11381	Shigellosis	Wald ratio	1	0.00276121	0.0329755	0.933267	-0.0618707	0.0673931
genus.Faecalibacterium.id.2057	Shigellosis	Wald ratio	1	-0.00197033	0.0245271	0.935972	-0.0500434	0.0461027
class.Coriobacteriia.id.809	Shigellosis	Wald ratio	1	-0.0440084	0.0245747	0.0733248	-0.0921747	0.00415794
genus.Escherichia.Shigella.id.3504	Shigellosis	Wald ratio	1	-0.0120422	0.0302166	0.690239	-0.0712668	0.0471823
genus.ErysipelotrichaceaeUCG003.id.11384	Shigellosis	Wald ratio	1	-0.00498621	0.0269258	0.853085	-0.0577607	0.0477883
genus.Dorea.id.1997	Shigellosis	Wald ratio	1	-0.00566536	0.0248178	0.81943	-0.0543083	0.0429776
genus.Coprococcus3.id.11303	Shigellosis	Wald ratio	1	-0.0386631	0.0261563	0.139365	-0.0899295	0.0126032
genus.Coprococcus2.id.11302	Shigellosis	Wald ratio	1	-0.00593569	0.0308147	0.847253	-0.0663326	0.0544612
genus.Collinsella.id.815	Shigellosis	Wald ratio	1	-0.0194414	0.0270057	0.471587	-0.0723726	0.0334898
genus.FamilyXIIIAD3011group.id.11293	Shigellosis	Wald ratio	1	-0.006652	0.0277262	0.810395	-0.0609954	0.0476915
genus.Dialister.id.2183	Shigellosis	Wald ratio	1	0.0246729	0.030257	0.414818	-0.0346308	0.0839766
genus.Desulfovibrio.id.3173	Shigellosis	Wald ratio	1	0.0387592	0.0340106	0.254444	-0.0279015	0.10542
class.Deltaproteobacteria.id.3087	Shigellosis	Wald ratio	1	0.0237159	0.0267074	0.374547	-0.0286307	0.0760625
genus.DefluviitaleaceaeUCG011.id.11287	Shigellosis	Wald ratio	1	0.0249052	0.0360775	0.489991	-0.0458068	0.0956171
genus.Coprobacter.id.949	Shigellosis	Wald ratio	1	0.0377552	0.040334	0.349241	-0.0412995	0.11681
genus.Clostridiumsensustricto1.id.1873	Shigellosis	Wald ratio	1	0.0205688	0.0277252	0.458159	-0.0337726	0.0749101
genus.ChristensenellaceaeR.7group.id.11283	Shigellosis	Wald ratio	1	-0.00849757	0.0256212	0.740144	-0.058715	0.0417199
genus.Enterorhabdus.id.820	Shigellosis	Wald ratio	1	-0.0141812	0.0367965	0.699946	-0.0863023	0.05794
genus.Eisenbergiella.id.11304	Shigellosis	Wald ratio	1	-0.00320037	0.044275	0.942376	-0.0899793	0.0835786
genus.Eggerthella.id.819	Shigellosis	Wald ratio	1	0.0546153	0.0467747	0.242958	-0.037063	0.146294
genus.Coprococcus1.id.11301	Shigellosis	Wald ratio	1	0.00333652	0.0254146	0.895551	-0.0464761	0.0531491
genus.CandidatusSoleaferrea.id.11350	Shigellosis	Wald ratio	1	-0.0176635	0.0419764	0.673904	-0.0999371	0.0646102
genus.Butyrivibrio.id.1993	Shigellosis	Wald ratio	1	-0.0164016	0.0548715	0.76501	-0.12395	0.0911466
class.Erysipelotrichia.id.2147	Shigellosis	Wald ratio	1	0.0180246	0.024411	0.460284	-0.029821	0.0658703
genus.Butyricimonas.id.945	Shigellosis	Wald ratio	1	0.0191714	0.0317287	0.545691	-0.0430168	0.0813596
genus.Butyricicoccus.id.2055	Shigellosis	Wald ratio	1	0.0112727	0.0251296	0.653734	-0.0379814	0.0605268
genus.Blautia.id.1992	Shigellosis	Wald ratio	1	0.003582	0.0244016	0.883295	-0.0442452	0.0514092
genus.Bilophila.id.3170	Shigellosis	Wald ratio	1	0.0325187	0.0289322	0.26103	-0.0241885	0.0892259
genus.Bifidobacterium.id.436	Shigellosis	Wald ratio	1	-0.0238945	0.0268502	0.373511	-0.0765209	0.028732
genus.Barnesiella.id.944	Shigellosis	Wald ratio	1	0.0163344	0.0273467	0.550302	-0.0372651	0.0699338
genus.Bacteroides.id.918	Shigellosis	Wald ratio	1	0.00447662	0.0243974	0.854416	-0.0433424	0.0522956
genus.Anaerotruncus.id.2054	Shigellosis	Wald ratio	1	-0.0150874	0.0256147	0.555852	-0.0652922	0.0351174
genus.Akkermansia.id.4037	Shigellosis	Wald ratio	1	-0.0127387	0.0296859	0.66784	-0.070923	0.0454457
class.Gammaproteobacteria.id.3303	Shigellosis	Wald ratio	1	-0.0425475	0.026159	0.103845	-0.0938191	0.00872419
genus.Anaerostipes.id.1991	Shigellosis	Wald ratio	1	-0.0120476	0.0253961	0.635223	-0.061824	0.0377288
genus.Alistipes.id.968	Shigellosis	Wald ratio	1	-0.0467085	0.0249405	0.0610961	-0.0955919	0.00217484
genus..Ruminococcustorquesgroup.id.14377	Shigellosis	Wald ratio	1	0.0203047	0.0247507	0.412004	-0.0282065	0.068816
genus..Eubacteriumventriosumgroup.id.11341	Shigellosis	Wald ratio	1	0.00758859	0.0267045	0.776281	-0.0447522	0.0599294
genus..Eubacteriumhalliigroup.id.11338	Shigellosis	Wald ratio	1	0.0177486	0.0254898	0.486241	-0.0322115	0.0677086
genus..Eubacteriumbrachygroup.id.11296	Shigellosis	Wald ratio	1	-0.0666333	0.0515577	0.196217	-0.167686	0.0344197
genus..Clostridiuminnocuumgroup.id.14397	Shigellosis	Wald ratio	1	-0.0563115	0.0511302	0.270751	-0.156527	0.0439037
genus.Anaerofilum.id.2053	Shigellosis	Wald ratio	1	-0.0260425	0.0455981	0.567911	-0.115415	0.0633298
genus.Actinomyces.id.423	Shigellosis	Wald ratio	1	0.00489809	0.0370073	0.894704	-0.0676362	0.0774324
genus..Eubacteriumxylanophilumgroup.id.14375	Shigellosis	Wald ratio	1	-0.0222365	0.0282693	0.431518	-0.0776443	0.0331712
phylum.Tenericutes.id.3919	Shigellosis	Wald ratio	1	0.0015884	0.0306957	0.958731	-0.0585752	0.061752
class.Lentisphaeria.id.2250	Shigellosis	Wald ratio	1	0.0178931	0.0492965	0.716629	-0.078728	0.114514
genus..Eubacteriumrectalegroup.id.14374	Shigellosis	Wald ratio	1	0.03271	0.0249589	0.190007	-0.0162093	0.0816294
[truncated: 93 more rows]
